# Supplementary material for: The Photomodification Method Allows for Determining the Composition of the Full and Soft Protein Corona on the Lipid Surface of Composite Nanoparticles
Source: Nanomaterials (Basel). 2024 Dec 9;14(23):1976. doi: 10.3390/nano14231976 (PMC11643909; doi:10.3390/nano14231976)
Supplement: Supplementary file 1 [file nanomaterials-14-01976-s001.zip]

Archive with 3 entries (3 files):
- S1 MLNC with Hard corona.xlsx
- S2 MLNC with Full corona.xlsx
- S3 MLNC with FBS and EMEM Full corona.xlsx
