# Supplementary material for: The Photomodification Method Allows for Determining the Composition of the Full and Soft Protein Corona on the Lipid Surface of Composite Nanoparticles
Source: Nanomaterials (Basel). 2024 Dec 9;14(23):1976. doi: 10.3390/nano14231976 (PMC11643909; doi:10.3390/nano14231976)
Supplement: Supplementary file 1 [file nanomaterials-14-01976-s001.zip › S1 MLNC with Hard corona.xlsx]

## Sheet: Proteins
Accession	Description	Coverage [%]	# Peptides	# PSMs	# Unique Peptides	# AAs	MW [kDa]	calc. pI	Score Sequest HT: Sequest HT	Found in Sample: F1: Control, HC/MLNC, nonDTT, 1, 1	Found in Sample: F2: Control, HC/MLNC, nonDTT, 1, 2	Found in Sample: F3: Control, HC/MLNC, nonDTT, 1, 3	Found in Sample: F4: Control, HC/MLNC, DTT, 1, 1	Found in Sample: F5: Control, HC/MLNC, DTT, 1, 2	Found in Sample: F6: Control, HC/MLNC, DTT, 1, 3	Found in Sample: F7: Control, HC/MLNC, DTT, 2, 1	Found in Sample: F8: Control, HC/MLNC, DTT, 2, 2	Found in Sample: F9: Control, HC/MLNC, DTT, 2, 3	Found in Sample: F10: Control, HC/MLNC, DTT, 3, 1	Found in Sample: F11: Control, HC/MLNC, DTT, 3, 2	Found in Sample: F12: Control, HC/MLNC, DTT, 3, 3	Found in Sample: F13: Sample, FC/MLNC, nonDTT, 2, 1	Found in Sample: F14: Sample, FC/MLNC, nonDTT, 2, 2	Found in Sample: F15: Sample, FC/MLNC, nonDTT, 2, 3	Found in Sample: F16: Sample, FC/MLNC, DTT, 2, 1	Found in Sample: F17: Sample, FC/MLNC, DTT, 2, 2	Found in Sample: F18: Sample, FC/MLNC, DTT, 2, 3	Found in Sample: F19: Sample, FC/MLNC, DTT, 1, 1	Abundance Ratio: (Sample) / (Control)	Abundance Ratio Variability [%]: (Sample) / (Control)	Abundances (Grouped): Control	Abundances (Grouped): Sample	Abundances (Grouped) CV [%]: Control	Abundances (Grouped) CV [%]: Sample	Molecular Function	Biological Process	Cellular Component	Pfam IDs	Entrez Gene ID	Gene Symbol	Gene ID	Ensembl Gene ID	WikiPathways	Reactome Pathways	# Protein Pathway Groups
Q2UVX4	Complement C3 OS=Bos taurus OX=9913 GN=C3 PE=1 SV=2	24	36	143	36	1661	187.1	6.84	123.2	Peak Found	Medium	Peak Found	Peak Found	Peak Found	Medium	Peak Found	Medium	Medium	High	High	High	Peak Found	Peak Found	Peak Found	Peak Found	Peak Found	Peak Found	High	0.829	7.91	4.20705e+06	3.44998e+06	6.4	7.13	signal transduction activity or receptor binding;enzyme regulator activity	cell organization and biogenesis;other metabolic processes;stress response;developmental processes;signal transduction;other biological processes	non-structural extracellular;other cell component	Pf00207, Pf01759, Pf01821, Pf01835, Pf07677, Pf07678, Pf07703, Pf17789, Pf17790, Pf17791, Pf21308, Pf21406	280677	C3	bta:280677; Q2KIZ4; Q2UVX4	ENSBTAG00000017280	Complement and coagulation cascades; Complement activation, classical pathway	Neutrophil degranulation; Immunoregulatory interactions between a Lymphoid and a non-Lymphoid cell; Regulation of Insulin-like Growth Factor (IGF) transport and uptake by Insulin-like Growth Factor Binding Proteins (IGFBPs); Post-translational protein phosphorylation; Peptide ligand-binding receptors; G alpha (i) signalling events; Regulation of Complement cascade; Alternative complement activati…	11
P02769	Albumin OS=Bos taurus OX=9913 GN=ALB PE=1 SV=4	62	31	457	31	607	69.2	6.18	399.71	High	High	High	High	High	High	High	High	High	High	High	High	Peak Found	Peak Found	Peak Found	High	High	High	High	0.926	13.89	1.68821e+07	6.71388e+06	6.33	57.62	nucleic acid binding activity;other molecular function	stress response;other biological processes	non-structural extracellular;other cell component	Pf00273	280717	ALB	A5PJX3; bta:280717; O02787; P02769; P04277; Q3SZR2				0
P07224	Vitamin K-dependent protein S OS=Bos taurus OX=9913 GN=PROS1 PE=1 SV=1	36	22	180	22	675	75.1	5.41	138.63	Peak Found	Peak Found	Peak Found	Peak Found	Peak Found	Peak Found	Peak Found	Peak Found	Peak Found	Peak Found	Peak Found	Peak Found	High	High	High	High	High	High	High	33.367	15.42	347794	1.16882e+07	9.91	17.36	other molecular function	stress response;other biological processes	non-structural extracellular	Pf00008, Pf00054, Pf00594, Pf02210, Pf07645, Pf12662	282006	PROS1	bta:282006; P07224	ENSBTAG00000023652	Complement and coagulation cascades	Platelet degranulation ; Intrinsic Pathway of Fibrin Clot Formation; Cell surface interactions at the vascular wall; Common Pathway of Fibrin Clot Formation; Gamma-carboxylation of protein precursors; Transport of gamma-carboxylated protein precursors from the endoplasmic reticulum to the Golgi apparatus; Removal of aminoterminal propeptides from gamma-carboxylated proteins	8
P15497	Apolipoprotein A-I OS=Bos taurus OX=9913 GN=APOA1 PE=1 SV=3	62	21	382	21	265	30.3	5.97	326.9	High	High	High	High	High	High	High	High	High	High	High	High	Peak Found	Medium	Peak Found	Peak Found	Peak Found	Peak Found	Peak Found	0.158	7.51	1.6142e+07	2.62747e+06	8.24	4.59	signal transduction activity or receptor binding;other molecular function	protein metabolism;other metabolic processes;transport;other biological processes	non-structural extracellular	Pf01442	281631	APOA1	A5D7M9; bta:281631; P15497; Q3SZD9	ENSBTAG00000002258	Statin pathway; Folate metabolism; Vitamin B12 metabolism; Selenium micronutrient network	Platelet degranulation ; Regulation of Insulin-like Growth Factor (IGF) transport and uptake by Insulin-like Growth Factor Binding Proteins (IGFBPs); Post-translational protein phosphorylation; Chylomicron assembly; Chylomicron remodeling; HDL remodeling; Retinoid metabolism and transport; HDL clearance; HDL assembly; Heme signaling; Scavenging by Class B Receptors	15
P00735	Prothrombin OS=Bos taurus OX=9913 GN=F2 PE=1 SV=2	29	18	192	17	625	70.5	6.33	308.63	High	High	High	High	High	High	High	High	High	High	High	High	High	High	High	High	High	High	High	3.442	3.85	1.53836e+07	3.32201e+07	14.05	35.75	other molecular function	cell organization and biogenesis;protein metabolism;stress response;other biological processes	non-structural extracellular;extracellular matrix	Pf00051, Pf00089, Pf00594, Pf09396	280685	F2	bta:280685; P00735; Q3MHK7				0
P56652	Inter-alpha-trypsin inhibitor heavy chain H3 OS=Bos taurus OX=9913 GN=ITIH3 PE=1 SV=2	22	16	31	16	891	99.5	5.9	32.76	Peak Found	Peak Found	Peak Found	Peak Found	Peak Found	Peak Found	Peak Found	Peak Found	Peak Found	Peak Found	Peak Found	Peak Found	Peak Found	Peak Found	Peak Found	Peak Found	Peak Found	Peak Found	High	2.276	5.14	912101	2.64504e+06	14.54	3.28	enzyme regulator activity	other metabolic processes	non-structural extracellular	Pf00092, Pf06668, Pf08487	508355	ITIH3	A7MB92; bta:508355; P56652; Q0V8M9	ENSBTAG00000007846		Platelet degranulation	1
P12763	Alpha-2-HS-glycoprotein OS=Bos taurus OX=9913 GN=AHSG PE=1 SV=2	30	11	176	11	359	38.4	5.5	181.18	High	High	High	High	High	High	High	High	High	High	High	High	High	High	High	High	High	High	High	1.286	1.58	5.95586e+06	5.74901e+06	5.76	7.11	enzyme regulator activity	stress response;other biological processes	non-structural extracellular;extracellular matrix;plasma membrane;other membranes;ER/Golgi;other cell component	Pf00031	280988	AHSG	A6QLF7; bta:280988; P12763	ENSBTAG00000000522		Platelet degranulation ; Neutrophil degranulation; Regulation of Insulin-like Growth Factor (IGF) transport and uptake by Insulin-like Growth Factor Binding Proteins (IGFBPs); Post-translational protein phosphorylation	4
P00743	Coagulation factor X OS=Bos taurus OX=9913 GN=F10 PE=1 SV=1	20	8	71	8	492	54.5	5.52	47.96	Peak Found	Peak Found	Peak Found	Peak Found	Peak Found	Peak Found	Peak Found	Peak Found	Peak Found	Peak Found	High	Peak Found	High	High	Medium	High	High	High	High	3.809	9.53	1.14276e+06	3.91338e+06	6.03	2.18	other molecular function	protein metabolism;stress response	non-structural extracellular	Pf00008, Pf00089, Pf00594, Pf14670	280787	F10	bta:280787; P00743				0
P81644	Apolipoprotein A-II OS=Bos taurus OX=9913 GN=APOA2 PE=1 SV=2	46	7	120	7	100	11.2	8.1	109.43	High	High	High	High	High	High	High	High	High	High	High	High	High	Medium	Medium	High	Medium	Medium	High	0.373	9.93	1.05307e+07	4.3692e+06	5.18	14.1	signal transduction activity or receptor binding;transporter activity;enzyme regulator activity;other molecular function	cell organization and biogenesis;protein metabolism;other metabolic processes;stress response;transport;other biological processes	non-structural extracellular	Pf04711	505394	APOA2	bta:505394; P81644; Q2NKV9	ENSBTAG00000009212	Statin pathway	Regulation of Insulin-like Growth Factor (IGF) transport and uptake by Insulin-like Growth Factor Binding Proteins (IGFBPs); Post-translational protein phosphorylation; Chylomicron assembly; Chylomicron remodeling; Retinoid metabolism and transport	6
P01966	Hemoglobin subunit alpha OS=Bos taurus OX=9913 GN=HBA PE=1 SV=2	50	6	38	6	142	15.2	8.44	36.48	Peak Found	Peak Found	Peak Found	Peak Found	Peak Found	Peak Found	High	High	High	High	High	High	Peak Found	Peak Found	Peak Found	Peak Found	Peak Found	Peak Found	Peak Found	0.307	4.57	1.37854e+06	401513	10.9	4.37	other molecular function	other metabolic processes;transport;other biological processes	cytosol;other cell component	Pf00042	100140149; 512439	HBA	A3KN13; bta:100140149; bta:512439; P01966; Q3SZE0; Q9TTR9; Q9TTS0; Q9TTS1	ENSBTAG00000051412		Cytoprotection by HMOX1; Scavenging of heme from plasma; Erythrocytes take up carbon dioxide and release oxygen; Heme signaling; Erythrocytes take up oxygen and release carbon dioxide	5
P00978	Protein AMBP OS=Bos taurus OX=9913 GN=AMBP PE=1 SV=2	21	6	26	6	352	39.2	7.62	34.51	Peak Found	Peak Found	Peak Found	Medium	High	Medium	Peak Found	Peak Found	Peak Found	Peak Found	High	High	Peak Found	Peak Found	Peak Found	Medium	Medium	Medium	High	2.493	13.24	1.20622e+06	628447	15.82	112.54	enzyme regulator activity;other molecular function		non-structural extracellular;plasma membrane;other membranes;cytosol;mitochondrion;ER/Golgi;nucleus;other cell component	Pf00014, Pf00061	280996	AMBP	bta:280996; P00978; P35420; Q28020; Q3SZZ4				0
Q32KY0	Apolipoprotein D OS=Bos taurus OX=9913 GN=APOD PE=2 SV=1	34	6	95	6	189	21.4	4.84	59.25	Peak Found	Peak Found	Peak Found	High	High	High	High	High	High	High	High	High	Peak Found	Peak Found	Peak Found	Peak Found	Medium	Medium	High	0.455	1.64	3.15181e+06	383755	14.88	92.13	other molecular function	cell organization and biogenesis;other metabolic processes;stress response;transport;developmental processes;other biological processes	non-structural extracellular;cytosol;ER/Golgi;translational apparatus;other cell component	Pf00061	613972	APOD	bta:613972; Q32KY0				0
P02081	Hemoglobin fetal subunit beta OS=Bos taurus OX=9913 PE=1 SV=1	39	5	46	5	145	15.8	7.03	49.72	Peak Found	Peak Found	Peak Found	Peak Found	Peak Found	Peak Found	High	High	High	High	High	High	Peak Found	Peak Found	Peak Found	Peak Found	Peak Found	Peak Found	Peak Found	0.507	0.57	2.25415e+06	802778	2.62	8.67	other molecular function	other metabolic processes;transport;other biological processes	cytosol;other cell component	Pf00042							0
P19035	Apolipoprotein C-III OS=Bos taurus OX=9913 GN=APOC3 PE=1 SV=2	42	4	112	4	96	10.7	5.11	80.81	High	High	High	High	High	High	High	High	Medium	High	High	High	Peak Found	Peak Found	Peak Found	Peak Found	Medium	Medium	High	0.27	0.08	5.54997e+06	1.5126e+06	10.62	3.69	signal transduction activity or receptor binding;enzyme regulator activity;other molecular function	protein metabolism;other metabolic processes;transport;other biological processes	non-structural extracellular	Pf05778	408009	APOC3	bta:408009; P19035; Q2M2T0; Q75T83	ENSBTAG00000012398	Statin pathway	Chylomicron assembly; Chylomicron remodeling; HDL remodeling; Retinoid metabolism and transport	5
P13608	Aggrecan core protein OS=Bos taurus OX=9913 GN=ACAN PE=1 SV=3	2	4	29	4	2364	246.2	4.23	13.94	Medium	Medium	Medium	High	High	High	Peak Found	Peak Found	Peak Found	Peak Found	Peak Found	Peak Found	Peak Found	Peak Found	Peak Found	Peak Found	Peak Found	Peak Found	Peak Found	0.549	4.83	544928	290721	4	12.95	other molecular function	cell adhesion;developmental processes;other biological processes	non-structural extracellular;extracellular matrix;other cell component	Pf00008, Pf00059, Pf00084, Pf00193, Pf07686	280985	ACAN	bta:280985; P13608; P79117; Q28159; Q6XL66				0
P02070	Hemoglobin subunit beta OS=Bos taurus OX=9913 GN=HBB PE=1 SV=1	24	3	28	3	145	15.9	7.59	32.77	Peak Found	Peak Found	Peak Found	Peak Found	Peak Found	Peak Found	High	High	High	High	High	High	Peak Found	Peak Found	Peak Found	Peak Found	Peak Found	Peak Found	Peak Found	0.485	2.86	1.28888e+06	592280	5.31	14.18	other molecular function	other metabolic processes;transport;other biological processes	cytosol;other cell component	Pf00042	280813	HBB	bta:280813; P02070	ENSBTAG00000037644	Folate metabolism; Vitamin B12 metabolism; Selenium micronutrient network	Cytoprotection by HMOX1; Scavenging of heme from plasma; Erythrocytes take up carbon dioxide and release oxygen; Heme signaling; Erythrocytes take up oxygen and release carbon dioxide; Neutrophil degranulation	9
Q03247	Apolipoprotein E OS=Bos taurus OX=9913 GN=APOE PE=1 SV=1	9	3	14	3	316	36	5.67	16.58	Peak Found	Peak Found	Peak Found	Peak Found	Peak Found	Peak Found	Peak Found	Peak Found	Peak Found	High	High	High	Peak Found	Peak Found	Peak Found	Peak Found	Peak Found	Peak Found	Peak Found	0.093	19.44	1.20471e+06	91325.9	5.47	12.68	signal transduction activity or receptor binding;other molecular function	cell organization and biogenesis;protein metabolism;other metabolic processes;transport;other biological processes	non-structural extracellular;extracellular matrix;other cytoplasmic organelle	Pf01442	281004	APOE	bta:281004; Q03247; Q3T006; Q5E967				0
Q3T0J9	Guanine nucleotide-binding protein-like 3-like protein OS=Bos taurus OX=9913 GN=GNL3L PE=2 SV=1	3	3	5	3	575	64.8	8.56	0	n/a	n/a	n/a	Medium	n/a	n/a	n/a	n/a	n/a	n/a	Medium	n/a	n/a	n/a	n/a	Medium	n/a	n/a	Medium							other molecular function	other biological processes	nucleus	Pf01926	507679	GNL3L	bta:507679; Q3T0J9	ENSBTAG00000031564			0
A7YVI8	Oxidoreductase-like domain-containing protein 1 OS=Bos taurus OX=9913 GN=OXLD1 PE=2 SV=1	5	2	53	2	153	16.2	7.78	22.69	High	High	High	Medium	High	High	Medium	Medium	High	High	High	High	Medium	High	High	High	High	High	High	1.566	29.52	5.20924e+06	7.42262e+06	20.44	28.01				Pf09791	617776	OXLD1	A7YVI8; bta:617776	ENSBTAG00000000355			0
P00744	Vitamin K-dependent protein Z OS=Bos taurus OX=9913 GN=PROZ PE=1 SV=1	4	2	12	2	396	43.1	6.51	1.61	n/a	Medium	Medium	n/a	Medium	Medium	n/a	n/a	n/a	n/a	n/a	n/a	n/a	n/a	n/a	n/a	n/a	n/a	n/a							other molecular function	protein metabolism;stress response	non-structural extracellular	Pf00008, Pf00089, Pf00594, Pf14670		PROZ	P00744				0
A2VDP1	E3 ubiquitin-protein ligase BRE1A OS=Bos taurus OX=9913 GN=RNF20 PE=2 SV=1	3	2	5	2	975	113.6	5.88	0	n/a	n/a	Medium	n/a	n/a	Medium	Medium	n/a	n/a	n/a	n/a	n/a	n/a	n/a	n/a	Medium	n/a	n/a	Medium							other molecular function	cell organization and biogenesis;protein metabolism;other metabolic processes;other biological processes	nucleus;other cell component	Pf00097	513326	RNF20	A2VDP1; bta:513326	ENSBTAG00000009516		E3 ubiquitin ligases ubiquitinate target proteins; RHOBTB1 GTPase cycle	2
Q28065	C4b-binding protein alpha chain OS=Bos taurus OX=9913 GN=C4BPA PE=2 SV=1	2	2	18	2	610	68.8	6.38	0	n/a	n/a	n/a	Medium	Medium	Medium	n/a	n/a	Medium	n/a	Medium	Medium	n/a	n/a	n/a	n/a	n/a	n/a	n/a								stress response;other biological processes	non-structural extracellular;plasma membrane;other membranes	Pf00084, Pf18453	281651	C4BPA	bta:281651; Q28065; Q2KJ87	ENSBTAG00000009876			0
P34955	Alpha-1-antiproteinase OS=Bos taurus OX=9913 GN=SERPINA1 PE=1 SV=1	3	2	14	2	416	46.1	6.52	0	n/a	n/a	n/a	n/a	n/a	n/a	n/a	n/a	n/a	n/a	Medium	n/a	Medium	Medium	Medium	Medium	Medium	Medium	n/a							enzyme regulator activity;other molecular function		non-structural extracellular;ER/Golgi	Pf00079	280699	SERPINA1	bta:280699; P34955; Q3SZS3	ENSBTAG00000018843	Complement and coagulation cascades; NRF2 pathway	Platelet degranulation ; Neutrophil degranulation; Regulation of Insulin-like Growth Factor (IGF) transport and uptake by Insulin-like Growth Factor Binding Proteins (IGFBPs); Post-translational protein phosphorylation; Cargo concentration in the ER; COPII-mediated vesicle transport	8
P79122	Pinin OS=Bos taurus OX=9913 GN=PNN PE=2 SV=3	2	2	28	2	703	79.4	6.92	2.59	Medium	Medium	Medium	Medium	Medium	Medium	Peak Found	Medium	Medium	Medium	Medium	Medium	High	Medium	Medium	Medium	Medium	Medium	High	1.566	29.52	5.20924e+06	7.42262e+06	20.44	28.01	nucleic acid binding activity	RNA metabolism OR transcription;other metabolic processes	nucleus;other cell component	Pf04696, Pf04697		PNN	P79122				0
P07295	Non-structural protein NP-1 OS=Bovine parvovirus 1 OX=2839036 GN=NP1 PE=3 SV=3	4	2	5	0	213	24.7	8.97	3.85	n/a	n/a	n/a	Medium	n/a	n/a	n/a	n/a	n/a	n/a	n/a	n/a	n/a	n/a	n/a	n/a	n/a	n/a	n/a									other cell component	Pf11733	1724584	NP1	P07295; Q2LD57; vg:1724584				0
A8E657	Alpha-aminoadipic semialdehyde synthase, mitochondrial OS=Bos taurus OX=9913 GN=AASS PE=2 SV=1	3	2	9	2	926	102	6.71	0	Medium	Medium	Medium	n/a	Medium	Medium	n/a	n/a	n/a	n/a	n/a	n/a	n/a	n/a	n/a	n/a	n/a	n/a	Medium							other molecular function	other metabolic processes	mitochondrion;other cell component	Pf03435, Pf05222, Pf16653	520865	AASS	A8E657; bta:520865	ENSBTAG00000012128		Lysine catabolism	1
A7YWE4	Delta-1-pyrroline-5-carboxylate dehydrogenase, mitochondrial OS=Bos taurus OX=9913 GN=ALDH4A1 PE=2 SV=1	1	1	6	1	563	61.5	8.1	0	Medium	Medium	Medium	n/a	n/a	n/a	n/a	n/a	n/a	n/a	n/a	n/a	Medium	Medium	Medium	n/a	n/a	n/a	n/a							other molecular function	other metabolic processes	mitochondrion	Pf00171	100126042	ALDH4A1	A7YWE4; bta:100126042	ENSBTAG00000030335		Glyoxylate metabolism and glycine degradation; Proline catabolism	2
Q2KHT8	Dimethyladenosine transferase OS=Bos taurus OX=9913 GN=DIMT1 PE=2 SV=1	2	1	2	1	313	35.1	9.99	0	n/a	n/a	n/a	Medium	n/a	n/a	n/a	n/a	n/a	n/a	n/a	n/a	n/a	n/a	n/a	n/a	n/a	n/a	n/a							nucleic acid binding activity;other molecular function	RNA metabolism OR transcription;other metabolic processes;other biological processes	nucleus;other cell component	Pf00398	509725	DIMT1	bta:509725; Q2KHT8	ENSBTAG00000011812			0
E1BM70	Coiled-coil domain-containing protein 39 OS=Bos taurus OX=9913 GN=CCDC39 PE=3 SV=1	2	1	4	1	942	110.3	6.93	4.09	n/a	n/a	n/a	n/a	n/a	n/a	n/a	n/a	n/a	Medium	n/a	Medium	n/a	n/a	n/a	n/a	n/a	n/a	Medium								cell organization and biogenesis;transport;developmental processes;other biological processes	non-structural extracellular;cytoskeleton			CCDC39	E1BM70				0
Q17QJ1	Medium-chain acyl-CoA ligase ACSF2, mitochondrial OS=Bos taurus OX=9913 GN=ACSF2 PE=2 SV=1	1	1	8	1	615	68.2	7.77	0	Medium	Medium	Medium	Medium	Medium	Medium	n/a	n/a	n/a	n/a	n/a	n/a	n/a	n/a	n/a	n/a	n/a	n/a	n/a							other molecular function	other metabolic processes	mitochondrion	Pf00501, Pf13193	768237	ACSF2	bta:768237; Q17QJ1	ENSBTAG00000021301	Mitochondrial long chain fatty acid beta-oxidation	Mitochondrial Fatty Acid Beta-Oxidation	2
A6QQ85	Uroplakin-3b-like protein 1 OS=Bos taurus OX=9913 GN=UPK3BL1 PE=2 SV=2	2	1	3	1	253	27.3	9.25	0	n/a	n/a	n/a	Medium	n/a	n/a	n/a	n/a	n/a	n/a	n/a	n/a	Medium	n/a	n/a	Medium	n/a	n/a	n/a									other membranes			UPK3BL1	A6QQ85	ENSBTAG00000020524			0
A6QL88	Phosphatidylinositol-3-phosphatase SAC1 OS=Bos taurus OX=9913 GN=SACM1L PE=2 SV=1	1	1	13	1	587	67.1	7.4	0	Medium	Medium	Medium	n/a	Medium	Medium	n/a	Medium	Medium	n/a	n/a	n/a	Medium	Medium	Medium	Medium	Medium	Medium	n/a							other molecular function	other metabolic processes	other membranes;ER/Golgi;other cell component	Pf02383	530577	SACM1L	A6QL88; bta:530577	ENSBTAG00000003501		Synthesis of PIPs at the ER membrane; Synthesis of PIPs at the Golgi membrane	2
Q29444	Beta-mannosidase OS=Bos taurus OX=9913 GN=MANBA PE=1 SV=1	0	1	6	1	879	101.1	6.99	0	Medium	Medium	Medium	n/a	n/a	n/a	n/a	n/a	n/a	n/a	n/a	n/a	Medium	Medium	Medium	n/a	n/a	n/a	n/a							other molecular function	protein metabolism;other metabolic processes	other cytoplasmic organelle	Pf02836, Pf17753, Pf17786	281909	MANBA	bta:281909; Q29444				0
A6QQR4	DNA excision repair protein ERCC-6-like OS=Bos taurus OX=9913 GN=ERCC6L PE=2 SV=1	1	1	4	1	1242	140.4	5.24	0	n/a	n/a	n/a	n/a	Medium	n/a	n/a	n/a	n/a	Medium	n/a	Medium	n/a	n/a	n/a	n/a	n/a	n/a	Medium							nucleic acid binding activity;other molecular function	cell cycle OR cell proliferation;cell organization and biogenesis;other biological processes	other cell component	Pf00176, Pf00271	782916	ERCC6L	A6QQR4; bta:782916; Q0V8L7	ENSBTAG00000005607		Resolution of Sister Chromatid Cohesion; RHO GTPases Activate Formins; Separation of Sister Chromatids; Amplification of signal from unattached kinetochores via a MAD2 inhibitory signal; EML4 and NUDC in mitotic spindle formation	6
O18836	Growth/differentiation factor 8 OS=Bos taurus OX=9913 GN=MSTN PE=1 SV=2	1	1	9	1	375	42.5	6.55	0	Medium	Medium	Medium	Medium	Medium	Medium	Medium	Medium	Medium	n/a	n/a	n/a	n/a	n/a	n/a	n/a	n/a	n/a	n/a							signal transduction activity or receptor binding;other molecular function	signal transduction;other biological processes	non-structural extracellular	Pf00019, Pf00688	281187	MSTN	A4IFF8; bta:281187; O18829; O18836; Q564D4; Q8WNS6; Q95N97	ENSBTAG00000011808	Hypertrophy model		1
P33097	Aspartate aminotransferase, cytoplasmic OS=Bos taurus OX=9913 GN=GOT1 PE=1 SV=3	1	1	9	1	413	46.4	7.49	0	Medium	Medium	Medium	Medium	Medium	Medium	Medium	Medium	Medium	n/a	n/a	n/a	n/a	n/a	n/a	n/a	n/a	n/a	n/a							other molecular function	other metabolic processes;signal transduction;other biological processes	cytosol	Pf00155	281206	GOT1	bta:281206; P33097; Q2KJF2; Q5E9R4	ENSBTAG00000011960	Glycolysis and gluconeogenesis; Trans-sulfuration pathway; Alanine and aspartate metabolism	Gluconeogenesis; Aspartate and asparagine metabolism	5
Q6B855	Transketolase OS=Bos taurus OX=9913 GN=TKT PE=2 SV=1	1	1	8	1	623	67.9	7.65	0	Medium	n/a	n/a	n/a	n/a	n/a	Medium	n/a	n/a	n/a	n/a	n/a	Medium	Medium	Medium	Medium	n/a	n/a	Medium							other molecular function	other metabolic processes;other biological processes	other membranes;ER/Golgi	Pf00456, Pf02779, Pf02780	445425	TKT	bta:445425; Q6B855				0
Q3SYV9	ADP-ribosylhydrolase ARH3 OS=Bos taurus OX=9913 GN=ADPRS PE=2 SV=1	7	1	2	1	365	39.2	4.93	0	n/a	n/a	n/a	n/a	Medium	n/a	n/a	n/a	n/a	n/a	Medium	n/a	n/a	n/a	n/a	n/a	n/a	n/a	n/a							other molecular function	protein metabolism;DNA metabolism;other metabolic processes;stress response;other biological processes	mitochondrion;nucleus;other cell component	Pf03747	521650	ADPRS	bta:521650; Q3SYV9				0
Q0V8S0	Hepatocyte growth factor-regulated tyrosine kinase substrate OS=Bos taurus OX=9913 GN=HGS PE=2 SV=1	1	1	4	1	777	85.7	6.19	2.86	Peak Found	Peak Found	Peak Found	Peak Found	Peak Found	Peak Found	Peak Found	Peak Found	Peak Found	Peak Found	High	Peak Found	Peak Found	Peak Found	Peak Found	Peak Found	Peak Found	Peak Found	High	1.018	7.33	142079	144577	19.31	20.26	other molecular function	cell organization and biogenesis;transport;other biological processes	other membranes;cytosol;other cytoplasmic organelle	Pf00790, Pf01363, Pf12210	511582	HGS	bta:511582; Q0V8S0; Q2NKZ6	ENSBTAG00000000411	TGF-beta signaling pathway; Membrane trafficking; EGF/EGFR signaling pathway	Ub-specific processing proteases; Cargo recognition for clathrin-mediated endocytosis; Endosomal Sorting Complex Required For Transport (ESCRT); Lysosome Vesicle Biogenesis; RHOU GTPase cycle; EGFR downregulation; Negative regulation of MET activity; RHOBTB3 ATPase cycle	12
P68613	Late transcription factor 1 OS=Vaccinia virus (strain Western Reserve) OX=10254 GN=OPG093 PE=1 SV=1	2	1	2	1	260	29.9	6.54	0	n/a	n/a	n/a	Medium	Medium	n/a	n/a	n/a	n/a	n/a	n/a	n/a	n/a	n/a	n/a	n/a	n/a	n/a	n/a							other molecular function	other biological processes		Pf03355	3707542	OPG093	P21029; P68613; Q76ZT9; vg:3707542				0
Q2M2T7	Small ribosomal subunit protein uS3m OS=Bos taurus OX=9913 GN=MRPS24 PE=1 SV=1	4	1	5	1	167	19.1	9.52	0	n/a	n/a	n/a	n/a	n/a	n/a	n/a	n/a	n/a	Medium	Medium	Medium	n/a	n/a	n/a	n/a	n/a	n/a	Medium									other membranes;mitochondrion;translational apparatus	Pf14955	617466	MRPS24	bta:617466; P82667; Q2M2T7; Q7M367				0
A3KN27	Keratin, type II cytoskeletal 74 OS=Bos taurus OX=9913 GN=KRT74 PE=2 SV=1	1	1	9	1	550	59.9	7.93	0	Medium	Medium	Medium	Medium	Medium	Medium	Medium	Medium	Medium	n/a	n/a	n/a	n/a	n/a	n/a	n/a	n/a	n/a	n/a							bone, tooth or skin structural activity;other molecular function	cell organization and biogenesis;other biological processes	cytoskeleton;other cell component	Pf00038, Pf16208	525034	KRT74	A3KN27; bta:525034	ENSBTAG00000000619		Formation of the cornified envelope	2
Q0P5A3	GSK3B-interacting protein OS=Bos taurus OX=9913 GN=GSKIP PE=2 SV=1	4	1	9	1	139	15.7	4.44	0	Medium	Medium	Medium	Medium	Medium	Medium	Medium	Medium	Medium	n/a	n/a	n/a	n/a	n/a	n/a	n/a	n/a	n/a	n/a							enzyme regulator activity;other molecular function	signal transduction;other biological processes	nucleus;other cell component	Pf05303	616052	GSKIP	bta:616052; Q0P5A3	ENSBTAG00000019836			0
Q2NL14	KAT8 regulatory NSL complex subunit 2 OS=Bos taurus OX=9913 GN=KANSL2 PE=2 SV=1	2	1	3	1	458	51.2	7.68	0	n/a	Medium	n/a	n/a	Medium	n/a	n/a	n/a	Medium	n/a	n/a	n/a	n/a	n/a	n/a	n/a	n/a	n/a	n/a								cell organization and biogenesis	plasma membrane;other membranes;cytosol;cytoskeleton;nucleus;other cell component	Pf13891	540194	KANSL2	bta:540194; Q2NL14; Q58D11	ENSBTAG00000002693		HATs acetylate histones; Formation of WDR5-containing histone-modifying complexes	2
P26201	Platelet glycoprotein 4 OS=Bos taurus OX=9913 GN=CD36 PE=1 SV=5	1	1	9	1	472	52.9	8.1	0	Medium	Medium	Medium	Medium	Medium	Medium	Medium	Medium	Medium	n/a	n/a	n/a	n/a	n/a	n/a	n/a	n/a	n/a	n/a							other molecular function	cell adhesion;cell organization and biogenesis;protein metabolism;other metabolic processes;transport;other biological processes	plasma membrane;other membranes;ER/Golgi;other cell component	Pf01130	281052	CD36	bta:281052; P26201; P79111; Q28154; Q3ZBT7	ENSBTAG00000017866		Platelet degranulation ; Neutrophil degranulation; Regulation of TLR by endogenous ligand; Cross-presentation of particulate exogenous antigens (phagosomes); Scavenging by Class B Receptors; Intracellular metabolism of fatty acids regulates insulin secretion	6
Q2KIA6	U4/U6 small nuclear ribonucleoprotein Prp3 OS=Bos taurus OX=9913 GN=PRPF3 PE=2 SV=1	1	1	10	1	683	77.4	9.41	12.53	Medium	Peak Found	Peak Found	Peak Found	High	High	Peak Found	Peak Found	Peak Found	Peak Found	n/a	Peak Found	High	High	High	High	High	High	High	2.582	9.92	607912	1.65996e+06	5.04	3.71		cell organization and biogenesis;RNA metabolism OR transcription;other metabolic processes	nucleus	Pf01480, Pf06544, Pf08572	510322	PRPF3	bta:510322; Q2KIA6				0
P02548	Neurofilament light polypeptide OS=Bos taurus OX=9913 GN=NEFL PE=1 SV=3	1	1	2	1	555	62.6	4.6	0	n/a	n/a	Medium	n/a	n/a	n/a	n/a	Medium	n/a	n/a	n/a	n/a	n/a	n/a	n/a	n/a	n/a	n/a	n/a							cytoskeletal activity;other molecular function	cell organization and biogenesis;stress response;transport;developmental processes;other biological processes	cytoskeleton;other cell component	Pf00038, Pf04732	281348	NEFL	bta:281348; P02548; P79127; Q17QQ0	ENSBTAG00000021949	Amyotrophic lateral sclerosis (ALS)	RAF/MAP kinase cascade; Unblocking of NMDA receptors, glutamate binding and activation	3
Q58DT1	Large ribosomal subunit protein uL30 OS=Bos taurus OX=9913 GN=RPL7 PE=2 SV=1	4	1	28	1	248	29.2	10.68	0	Medium	Medium	Medium	Medium	Medium	Medium	Medium	Medium	Medium	Medium	n/a	Medium	Medium	Medium	Medium	Medium	Medium	Medium	Medium							nucleic acid binding activity;other molecular function	RNA metabolism OR transcription;other metabolic processes	cytosol;translational apparatus	Pf00327, Pf08079	514966	RPL7	bta:514966; Q58DT1	ENSBTAG00000020139	Cytoplasmic ribosomal proteins	L13a-mediated translational silencing of Ceruloplasmin expression; SRP-dependent cotranslational protein targeting to membrane; Major pathway of rRNA processing in the nucleolus and cytosol; Formation of a pool of free 40S subunits; GTP hydrolysis and joining of the 60S ribosomal subunit; Nonsense Mediated Decay (NMD) independent of the Exon Junction Complex (EJC); Nonsense Mediated Decay (NMD) e…	8
Q2KHU5	ADP-ribose glycohydrolase MACROD1 OS=Bos taurus OX=9913 GN=MACROD1 PE=2 SV=1	1	1	13	1	325	35.5	9.32	0	Medium	Medium	Medium	n/a	Medium	Medium	n/a	Medium	Medium	n/a	n/a	n/a	Medium	Medium	Medium	Medium	Medium	Medium	n/a							other molecular function	protein metabolism;other metabolic processes;stress response	nucleus	Pf01661	613568	MACROD1	bta:613568; Q2KHU5	ENSBTAG00000017181			0
Q32L22	DNA-directed RNA polymerases I and III subunit RPAC1 OS=Bos taurus OX=9913 GN=POLR1C PE=2 SV=1	1	1	47	1	346	39.1	5.5	22.69	High	High	High	Medium	High	High	Medium	Medium	High	High	High	High	Medium	High	High	High	High	High	High	1.566	29.52	5.20924e+06	7.42262e+06	20.44	28.01	nucleic acid binding activity;other molecular function	RNA metabolism OR transcription;other metabolic processes	nucleus	Pf01000, Pf01193	516337	POLR1C	bta:516337; Q32L22	ENSBTAG00000018969		B-WICH complex positively regulates rRNA expression; RNA Polymerase I Promoter Escape; RNA Polymerase III Transcription Initiation From Type 1 Promoter; RNA Polymerase III Transcription Initiation From Type 2 Promoter; RNA Polymerase III Transcription Initiation From Type 3 Promoter; RNA Polymerase I Transcription Initiation; RNA Polymerase I Transcription Termination	7
P12436	Outer capsid protein VP5 OS=Bluetongue virus 1 (isolate Australia) OX=10904 GN=Segment-6 PE=3 SV=1	3	1	5	1	526	59.2	6.58	0	n/a	n/a	n/a	n/a	n/a	n/a	n/a	n/a	n/a	Medium	Medium	Medium	n/a	n/a	n/a	n/a	n/a	n/a	Medium							other molecular function	other biological processes	other cell component	Pf00901		Segment-6	P12436				0
P22677	Nucleoprotein OS=Bovine respiratory syncytial virus (strain A51908) OX=11247 GN=N PE=1 SV=1	1	1	10	1	391	43.4	7.21	12.53	Medium	Peak Found	Peak Found	Peak Found	High	High	Peak Found	Peak Found	Peak Found	Peak Found	n/a	Peak Found	High	High	High	High	High	High	High	2.582	9.92	607912	1.65996e+06	5.04	3.71	enzyme regulator activity;nucleic acid binding activity	other biological processes	other cell component	Pf03246		N	P22677; Q77KZ2; Q77L02				0
Q0P5J4	Keratin, type I cytoskeletal 25 OS=Bos taurus OX=9913 GN=KRT25 PE=2 SV=1	1	1	2	1	450	49.3	5.03	0	n/a	n/a	n/a	Medium	Medium	n/a	n/a	n/a	n/a	n/a	n/a	n/a	n/a	n/a	n/a	n/a	n/a	n/a	n/a							other molecular function	cell organization and biogenesis;other biological processes	cytoskeleton;other cell component	Pf00038	511540	KRT25	bta:511540; Q0P5J4	ENSBTAG00000030542		Formation of the cornified envelope	2
Q58CX9	Cytosolic carboxypeptidase-like protein 5 OS=Bos taurus OX=9913 GN=AGBL5 PE=2 SV=3	0	1	4	1	885	97.4	9.28	0	n/a	n/a	n/a	Medium	Medium	Medium	n/a	n/a	n/a	n/a	Medium	n/a	n/a	n/a	n/a	n/a	n/a	n/a	n/a							cytoskeletal activity;other molecular function	protein metabolism;other metabolic processes;stress response	cytosol;cytoskeleton;nucleus;other cell component	Pf00246, Pf18027	538585	AGBL5	A1A4I0; bta:538585; E1B7H7; Q58CX9	ENSBTAG00000013403			0
Q1RMG8	DNA-directed RNA polymerases I and III subunit RPAC2 OS=Bos taurus OX=9913 GN=POLR1D PE=2 SV=1	3	1	8	1	133	15.2	5.8	0	Medium	n/a	n/a	n/a	n/a	n/a	Medium	n/a	n/a	n/a	n/a	n/a	Medium	Medium	Medium	Medium	n/a	n/a	Medium							nucleic acid binding activity;other molecular function	RNA metabolism OR transcription;other metabolic processes	nucleus	Pf01193, Pf13656	539061	POLR1D	bta:539061; Q1RMG8	ENSBTAG00000008642; ENSBTAG00000033252	Eukaryotic transcription initiation		1
A5PKA5	Sorting nexin-27 OS=Bos taurus OX=9913 GN=SNX27 PE=2 SV=1	1	1	13	1	541	61.1	6.35	0	Medium	Medium	Medium	n/a	Medium	Medium	n/a	Medium	Medium	n/a	n/a	n/a	Medium	Medium	Medium	Medium	Medium	Medium	n/a							other molecular function	transport;signal transduction	plasma membrane;other membranes;cytosol;other cytoplasmic organelle	Pf00595, Pf00787, Pf00788	513214	SNX27	A5PKA5; bta:513214	ENSBTAG00000001942			0
A4IF90	Rho GTPase-activating protein 15 OS=Bos taurus OX=9913 GN=ARHGAP15 PE=2 SV=1	1	1	9	1	471	54.1	9.52	0	Medium	Medium	Medium	Medium	Medium	Medium	Medium	Medium	Medium	n/a	n/a	n/a	n/a	n/a	n/a	n/a	n/a	n/a	n/a							enzyme regulator activity	signal transduction	other membranes;other cell component	Pf00169, Pf00620	616246	ARHGAP15	A4IF90; bta:616246	ENSBTAG00000032289		RAC1 GTPase cycle; RAC3 GTPase cycle	2
Q3SZA0	COP9 signalosome complex subunit 4 OS=Bos taurus OX=9913 GN=COPS4 PE=2 SV=1	2	1	9	1	406	46.3	5.83	0	Medium	Medium	Medium	Medium	Medium	Medium	Medium	Medium	Medium	n/a	n/a	n/a	n/a	n/a	n/a	n/a	n/a	n/a	n/a								protein metabolism;other metabolic processes	ER/Golgi;nucleus	Pf01399, Pf18420	540223	COPS4	bta:540223; Q3SZA0	ENSBTAG00000006950		RHOBTB1 GTPase cycle; Neddylation; Cargo recognition for clathrin-mediated endocytosis; DNA Damage Recognition in GG-NER; Formation of TC-NER Pre-Incision Complex	5
Q58DF7	BTB/POZ domain-containing protein KCTD11 OS=Bos taurus OX=9913 GN=KCTD11 PE=2 SV=2	3	1	3	1	232	26	6.46	0	n/a	n/a	n/a	n/a	n/a	n/a	Medium	Medium	Medium	n/a	n/a	n/a	n/a	n/a	n/a	n/a	n/a	n/a	n/a							other molecular function	cell cycle OR cell proliferation;cell organization and biogenesis;protein metabolism;other metabolic processes;other biological processes		Pf02214, Pf19329	539167	KCTD11	Q58DF7				0
Q5E9A0	Oxidative stress-responsive serine-rich protein 1 OS=Bos taurus OX=9913 GN=OSER1 PE=2 SV=1	1	1	13	1	291	31.7	7.91	0	Medium	Medium	Medium	n/a	Medium	Medium	n/a	Medium	Medium	n/a	n/a	n/a	Medium	Medium	Medium	Medium	Medium	Medium	n/a								stress response		Pf05604	510457	OSER1	bta:510457; Q5E9A0	ENSBTAG00000016873			0
P23726	Phosphatidylinositol 3-kinase regulatory subunit beta OS=Bos taurus OX=9913 GN=PIK3R2 PE=1 SV=1	3	1	9	1	724	81	6.32	0	n/a	n/a	Medium	n/a	n/a	n/a	n/a	n/a	n/a	Medium	Medium	Medium	n/a	n/a	n/a	n/a	n/a	n/a	n/a							enzyme regulator activity	other metabolic processes;stress response;transport;signal transduction;other biological processes	other membranes;nucleus	Pf00017, Pf00620, Pf16454	282308	PIK3R2	bta:282308; P23726; Q17QY7	ENSBTAG00000002350	G13 signaling pathway; Growth hormone receptor (GHR) signaling; AMPK signaling; Insulin signaling	G alpha (q) signalling events; Interleukin-7 signaling; Signaling by SCF-KIT; Downstream signal transduction; DAP12 signaling; RAC1 GTPase cycle; RAC2 GTPase cycle; RAC3 GTPase cycle; RHOA GTPase cycle; Signaling by ALK; RAF/MAP kinase cascade; RND2 GTPase cycle; RND1 GTPase cycle; CDC42 GTPase cycle; Synthesis of PIPs at the plasma membrane; Downstream TCR signaling; Interleukin receptor SHC sig…	42
Q1JQC5	Regulator of microtubule dynamics protein 3 OS=Bos taurus OX=9913 GN=RMDN3 PE=2 SV=1	2	1	2	1	471	51.9	5.07	0	n/a	n/a	n/a	Medium	n/a	Medium	n/a	n/a	n/a	n/a	n/a	n/a	n/a	n/a	n/a	n/a	n/a	n/a	n/a							cytoskeletal activity	other biological processes	other membranes;cytoskeleton;mitochondrion;nucleus;other cell component	Pf21033	514748	RMDN3	bta:514748; Q1JQC5	ENSBTAG00000002921			0
Q65708	Nucleoprotein OS=Bovine respiratory syncytial virus (strain Rb94) OX=11249 GN=N PE=2 SV=1	1	1	10	1	391	43.5	7.21	12.53	Medium	Peak Found	Peak Found	Peak Found	High	High	Peak Found	Peak Found	Peak Found	Peak Found	n/a	Peak Found	High	High	High	High	High	High	High	2.582	9.92	607912	1.65996e+06	5.04	3.71	enzyme regulator activity;nucleic acid binding activity	other biological processes	other cell component	Pf03246	1489809	N	Q65708; vg:1489809				0
Q17QZ3	Sugar phosphate exchanger 3 OS=Bos taurus OX=9913 GN=SLC37A3 PE=2 SV=1	1	1	8	1	495	54.4	5.49	0	Medium	n/a	n/a	n/a	n/a	n/a	Medium	n/a	n/a	n/a	n/a	n/a	Medium	Medium	Medium	Medium	n/a	n/a	Medium							transporter activity	transport	other membranes;ER/Golgi;other cytoplasmic organelle		506910	SLC37A3	bta:506910; Q17QZ3	ENSBTAG00000012239			0
Q3T168	Calcyclin-binding protein OS=Bos taurus OX=9913 GN=CACYBP PE=2 SV=1	3	1	3	1	230	26.3	8.25	0	n/a	n/a	n/a	n/a	n/a	n/a	Medium	Medium	Medium	n/a	n/a	n/a	n/a	n/a	n/a	n/a	n/a	n/a	n/a							cytoskeletal activity;other molecular function	developmental processes	nucleus;other cell component	Pf04969, Pf05002, Pf09032	618428	CACYBP	bta:618428; Q3T168	ENSBTAG00000001107	Gastric cancer network 2		1
Q01223	Ankyrin repeat protein VACWR203 OS=Vaccinia virus (strain Western Reserve) OX=10254 GN=VACWR203 PE=3 SV=2	2	1	3	1	309	36.4	8.81	0	n/a	n/a	n/a	n/a	n/a	n/a	n/a	n/a	Medium	n/a	n/a	n/a	n/a	n/a	n/a	n/a	Medium	Medium	n/a										Pf00023	3707580		Q01223; Q01224; Q80HT5; vg:3707580				0
Q58DL1	Arginase-2, mitochondrial OS=Bos taurus OX=9913 GN=ARG2 PE=2 SV=1	1	1	2	1	354	38.6	6.47	0	n/a	n/a	n/a	Medium	Medium	n/a	n/a	n/a	n/a	n/a	n/a	n/a	n/a	n/a	n/a	n/a	n/a	n/a	n/a							other molecular function	other metabolic processes;stress response;other biological processes	mitochondrion;other cell component	Pf00491	518752	ARG2	A2VEA1; bta:518752; Q58DL1				0
Q03763	Desmoglein-1 OS=Bos taurus OX=9913 GN=DSG1 PE=1 SV=1	0	1	47	1	1043	112.2	5.08	22.69	High	High	High	Medium	High	High	Medium	Medium	High	High	High	High	Medium	High	High	High	High	High	High	1.566	29.52	5.20924e+06	7.42262e+06	20.44	28.01	other molecular function	cell adhesion	plasma membrane;other membranes;nucleus;other cell component	Pf00028, Pf01049	281131	DSG1	bta:281131; Q03763; Q9TS15				0
P68698	DNA topoisomerase 1B OS=Vaccinia virus (strain Western Reserve) OX=10254 GN=OPG111 PE=1 SV=1	3	1	13	1	314	36.6	9.48	0	Medium	n/a	Medium	Medium	Medium	Medium	n/a	Medium	n/a	Medium	n/a	n/a	Medium	n/a	Medium	Medium	Medium	Medium	Medium							nucleic acid binding activity;other molecular function	cell organization and biogenesis;DNA metabolism;other metabolic processes	other cell component	Pf01028, Pf09266	3707560	OPG111	P08585; P68698; vg:3707560				0
Q148H6	Keratin, type I cytoskeletal 28 OS=Bos taurus OX=9913 GN=KRT28 PE=2 SV=1	1	1	2	1	464	50.7	5.3	0	n/a	n/a	n/a	Medium	Medium	n/a	n/a	n/a	n/a	n/a	n/a	n/a	n/a	n/a	n/a	n/a	n/a	n/a	n/a							other molecular function	cell organization and biogenesis;other biological processes	cytoskeleton;other cell component	Pf00038	788909	KRT28	bta:788909; Q148H6	ENSBTAG00000030555		Formation of the cornified envelope	2
Q2TBU3	Golgi SNAP receptor complex member 1 OS=Bos taurus OX=9913 GN=GOSR1 PE=2 SV=1	2	1	8	1	250	28.5	9.42	0	Medium	n/a	n/a	n/a	n/a	n/a	Medium	n/a	n/a	n/a	n/a	n/a	Medium	Medium	Medium	Medium	n/a	n/a	Medium							other molecular function	cell organization and biogenesis;transport	other membranes;ER/Golgi	Pf12352	511030	GOSR1	bta:511030; Q2TBU3	ENSBTAG00000004961		COPI-mediated anterograde transport; Intra-Golgi traffic	2
Q3SWW8	Thrombospondin-4 OS=Bos taurus OX=9913 GN=THBS4 PE=2 SV=1	1	1	2	1	961	105.9	4.68	2.18	Peak Found	Peak Found	Peak Found	Peak Found	Peak Found	Peak Found	Peak Found	Peak Found	Peak Found	Peak Found	Peak Found	Peak Found	Peak Found	Peak Found	Peak Found	Peak Found	Peak Found	Peak Found	High	9.067	23.74	47298.3	415274	12.24	8.21	signal transduction activity or receptor binding;other molecular function	cell adhesion;stress response;signal transduction;other biological processes	non-structural extracellular;extracellular matrix;cytosol;ER/Golgi	Pf00008, Pf02412, Pf05735, Pf11598	541281	THBS4	bta:541281; Q3SWW8				0
Q2YDG2	Cilia- and flagella-associated protein 299 OS=Bos taurus OX=9913 GN=CFAP299 PE=2 SV=1	3	1	8	1	231	26.7	5.94	0	n/a	n/a	n/a	n/a	n/a	Medium	Medium	Medium	Medium	n/a	n/a	n/a	n/a	n/a	n/a	n/a	n/a	n/a	Medium									nucleus;other cell component	Pf14713	615662	CFAP299	bta:615662; Q2YDG2	ENSBTAG00000035776			0
Q2KIY1	Peroxisomal membrane protein 2 OS=Bos taurus OX=9913 GN=PXMP2 PE=2 SV=3	4	1	2	1	196	22.2	10.21	0	n/a	n/a	n/a	Medium	n/a	n/a	n/a	n/a	n/a	n/a	n/a	n/a	n/a	n/a	n/a	n/a	n/a	n/a	n/a									other membranes;other cytoplasmic organelle;other cell component	Pf04117	508609	PXMP2	bta:508609; Q2KIY1				0
A6H7J2	Active regulator of SIRT1 OS=Bos taurus OX=9913 GN=RPS19BP1 PE=2 SV=1	5	1	3	1	137	15.4	11.05	0	Medium	Medium	High	Peak Found	Peak Found	Peak Found	Peak Found	Peak Found	Peak Found	Peak Found	Peak Found	Peak Found	n/a	n/a	n/a	n/a	n/a	n/a	n/a	0.01	0	567987		24.43		other molecular function	other biological processes	cytosol;nucleus;other cell component	Pf15684	509108	RPS19BP1	A6H7J2; bta:509108	ENSBTAG00000017463		Regulation of HSF1-mediated heat shock response	1
P39942	V-type proton ATPase subunit D OS=Bos taurus OX=9913 GN=ATP6V1D PE=1 SV=1	3	1	9	1	247	28.3	9.45	0	Medium	n/a	n/a	n/a	n/a	n/a	n/a	n/a	n/a	n/a	n/a	n/a	Medium	Medium	Medium	n/a	n/a	n/a	n/a							transporter activity	cell organization and biogenesis;transport;other biological processes	other membranes;cytoskeleton;other cytoplasmic organelle;other cell component	Pf01813		ATP6V1D	P39942				0
Q9BDR7	High affinity immunoglobulin epsilon receptor subunit gamma OS=Bos taurus OX=9913 GN=FCER1G PE=3 SV=1	5	1	47	1	85	9.5	7.12	22.69	High	High	High	Medium	High	High	Medium	Medium	High	High	High	High	Medium	High	High	High	High	High	High	1.566	29.52	5.20924e+06	7.42262e+06	20.44	28.01	other molecular function	stress response;transport;signal transduction;other biological processes	plasma membrane;other membranes	Pf02189, Pf11628	282226	FCER1G	bta:282226; Q3SZX3; Q9BDR7	ENSBTAG00000024503		Neutrophil degranulation; Cell surface interactions at the vascular wall; Role of LAT2/NTAL/LAB on calcium mobilization; GPVI-mediated activation cascade; FCERI mediated MAPK activation; FCERI mediated Ca+2 mobilization; FCERI mediated NF-kB activation; Dectin-2 family; Platelet Adhesion to exposed collagen	10
A6H769	Small ribosomal subunit protein eS7 OS=Bos taurus OX=9913 GN=RPS7 PE=1 SV=1	2	1	47	1	194	22.1	10.1	22.69	High	High	High	Medium	High	High	Medium	Medium	High	High	High	High	Medium	High	High	High	High	High	High	1.566	29.52	5.20924e+06	7.42262e+06	20.44	28.01	other molecular function	protein metabolism;RNA metabolism OR transcription;other metabolic processes;other biological processes	cytosol;cytoskeleton;translational apparatus;nucleus;other cell component	Pf01251	505507	RPS7	A6H769; bta:505507	ENSBTAG00000016224	Cytoplasmic ribosomal proteins	L13a-mediated translational silencing of Ceruloplasmin expression; SRP-dependent cotranslational protein targeting to membrane; Major pathway of rRNA processing in the nucleolus and cytosol; Translation initiation complex formation; Formation of a pool of free 40S subunits; Formation of the ternary complex, and subsequently, the 43S complex; Ribosomal scanning and start codon recognition; GTP hyd…	11
P35508	Casein kinase I isoform delta OS=Bos taurus OX=9913 GN=CSNK1D PE=2 SV=2	1	1	4	1	415	47.3	9.74	0	n/a	n/a	n/a	Medium	Medium	Medium	n/a	n/a	n/a	n/a	Medium	n/a	n/a	n/a	n/a	n/a	n/a	n/a	n/a							kinase activity;other molecular function	cell-cell signaling;cell cycle OR cell proliferation;cell organization and biogenesis;protein metabolism;other metabolic processes;transport;signal transduction;other biological processes	plasma membrane;other membranes;cytoskeleton;ER/Golgi;nucleus;other cell component	Pf00069	523542	CSNK1D	P35508	ENSBTAG00000019986	Wnt signaling pathway	Major pathway of rRNA processing in the nucleolus and cytosol; Regulation of PLK1 Activity at G2/M Transition; Recruitment of mitotic centrosome proteins and complexes; Recruitment of NuMA to mitotic centrosomes; Loss of Nlp from mitotic centrosomes; Anchoring of the basal body to the plasma membrane; AURKA Activation by TPX2; COPII-mediated vesicle transport	10
E1BGH8	Protein MMS22-like OS=Bos taurus OX=9913 GN=MMS22L PE=3 SV=1	2	1	4	1	1244	142.2	7.17	0	n/a	n/a	n/a	n/a	n/a	n/a	n/a	n/a	n/a	n/a	Medium	n/a	n/a	n/a	n/a	n/a	n/a	n/a	Medium							nucleic acid binding activity	cell organization and biogenesis;DNA metabolism;other metabolic processes;stress response	nucleus;other cell component	Pf14910, Pf14911		MMS22L	E1BGH8				0
Q2KHV7	Ubiquitin carboxyl-terminal hydrolase 2 OS=Bos taurus OX=9913 GN=USP2 PE=2 SV=1	2	1	4	1	606	68.1	9.26	0	n/a	Medium	Medium	Medium	n/a	n/a	n/a	n/a	n/a	n/a	Medium	n/a	n/a	n/a	n/a	n/a	n/a	n/a	n/a							other molecular function	cell cycle OR cell proliferation;protein metabolism;other metabolic processes;other biological processes	other cell component	Pf00443	522980	USP2	bta:522980; Q2KHV7	ENSBTAG00000009749		TNFR1-induced NF-kappa-B signaling pathway; TNFR1-induced proapoptotic signaling; Regulation of TNFR1 signaling	3
A6QQ94	Doublesex- and mab-3-related transcription factor A2 OS=Bos taurus OX=9913 GN=DMRTA2 PE=2 SV=1	1	1	4	1	535	53	7.88	0	n/a	n/a	n/a	Medium	Medium	Medium	n/a	n/a	n/a	n/a	Medium	n/a	n/a	n/a	n/a	n/a	n/a	n/a	n/a							nucleic acid binding activity;other molecular function	other biological processes	nucleus	Pf00751, Pf03474, Pf20624	537680	DMRTA2	A6QQ94; bta:537680				0
P03309	Genome polyprotein OS=Foot-and-mouth disease virus (isolate Bovine/Brazil/A24Cruzeiro/1955 serotype A) OX=12115 PE=1 SV=2	0	1	7	1	2333	259.4	6.7	0	n/a	n/a	n/a	n/a	n/a	n/a	n/a	n/a	n/a	Medium	Medium	Medium	n/a	n/a	n/a	n/a	n/a	n/a	Medium							transporter activity;nucleic acid binding activity;other molecular function	cell organization and biogenesis;protein metabolism;RNA metabolism OR transcription;other metabolic processes;transport;other biological processes	other membranes;other cell component	Pf00073, Pf00548, Pf00680, Pf00910, Pf05408, Pf08935							0
P35445	Cartilage oligomeric matrix protein OS=Bos taurus OX=9913 GN=COMP PE=1 SV=2	1	1	2	1	756	82.3	4.61	2.18	Peak Found	Peak Found	Peak Found	Peak Found	Peak Found	Peak Found	Peak Found	Peak Found	Peak Found	Peak Found	Peak Found	Peak Found	Peak Found	Peak Found	Peak Found	Peak Found	Peak Found	Peak Found	High	9.067	23.74	47298.3	415274	12.24	8.21	signal transduction activity or receptor binding;other molecular function	cell adhesion;cell cycle OR cell proliferation;cell organization and biogenesis;protein metabolism;other metabolic processes;stress response;transport;developmental processes;signal transduction;other biological processes	non-structural extracellular;extracellular matrix;other cell component	Pf02412, Pf05735, Pf07645, Pf11598		COMP	P35445	ENSBTAG00000004630	Focal adhesion	Integrin cell surface interactions; ECM proteoglycans	3
Q8SQ19	Cyclic AMP-responsive element-binding protein 3 OS=Bos taurus OX=9913 GN=CREB3 PE=1 SV=2	2	1	2	1	368	40.9	5.02	0	n/a	n/a	n/a	n/a	Medium	n/a	n/a	n/a	n/a	n/a	n/a	n/a	n/a	n/a	n/a	n/a	Medium	n/a	n/a							nucleic acid binding activity;other molecular function	stress response;other biological processes	other membranes;cytosol;ER/Golgi;nucleus;other cell component	Pf00170	281715	CREB3	bta:281715; Q0V894; Q3T167; Q5EA05; Q5EA30; Q8SQ19	ENSBTAG00000011429	G1 to S cell cycle control; Myometrial relaxation and contraction pathways	CREB3 factors activate genes	3
P11258	Protein OPG154 OS=Vaccinia virus (strain Western Reserve) OX=10254 GN=OPG154 PE=1 SV=3	7	1	4	1	110	12.6	5.67	0	n/a	n/a	n/a	n/a	n/a	Medium	n/a	Medium	n/a	n/a	Medium	n/a	n/a	n/a	n/a	n/a	n/a	n/a	Medium								cell organization and biogenesis	other cell component	Pf02346	3707680	OPG154	P11258; Q76ZP6; vg:3707680				0
O62829	Protein phosphatase 1A OS=Bos taurus OX=9913 GN=PPM1A PE=2 SV=1	2	1	40	1	382	42.5	5.25	0	Medium	Medium	Medium	Medium	Medium	Medium	Medium	Medium	Medium	Medium	Medium	Medium	Medium	Medium	Medium	Medium	Medium	n/a	Medium							other molecular function	protein metabolism;other metabolic processes;other biological processes	other membranes;cytosol;nucleus	Pf00481, Pf07830	281994	PPM1A	bta:281994; O62829	ENSBTAG00000018127	TGF-beta signaling pathway	Downregulation of SMAD2/3:SMAD4 transcriptional activity; Energy dependent regulation of mTOR by LKB1-AMPK	3
O18883	Thioredoxin domain-containing protein 9 OS=Bos taurus OX=9913 GN=TXNDC9 PE=2 SV=2	2	1	9	1	226	26.5	6.19	0	Medium	Medium	Medium	Medium	Medium	Medium	Medium	Medium	Medium	n/a	n/a	n/a	n/a	n/a	n/a	n/a	n/a	n/a	n/a								cell organization and biogenesis	cytoskeleton;nucleus;other cell component	Pf00085	539143	TXNDC9	bta:539143; O18883; Q17QD0				0
P03306	Genome polyprotein OS=Foot-and-mouth disease virus (strain A10/Holland/1961 serotype A) OX=12112 PE=1 SV=2	0	1	7	1	2332	259.2	6.73	0	n/a	n/a	n/a	n/a	n/a	n/a	n/a	n/a	n/a	Medium	Medium	Medium	n/a	n/a	n/a	n/a	n/a	n/a	Medium							transporter activity;nucleic acid binding activity;other molecular function	cell organization and biogenesis;protein metabolism;RNA metabolism OR transcription;other metabolic processes;transport;other biological processes	other membranes;other cell component	Pf00073, Pf00548, Pf00680, Pf00910, Pf05408, Pf08935							0
Q32LB5	GLIPR1-like protein 1 OS=Bos taurus OX=9913 GN=GLIPR1L1 PE=1 SV=1	2	1	6	1	241	27.1	8.48	0	Medium	Medium	Medium	n/a	n/a	n/a	n/a	n/a	n/a	n/a	n/a	n/a	Medium	Medium	Medium	n/a	n/a	n/a	n/a								cell organization and biogenesis	non-structural extracellular;plasma membrane;other membranes;other cell component	Pf00188	615034	GLIPR1L1	bta:615034; Q32LB5	ENSBTAG00000004569			0
P49303	Genome polyprotein OS=Foot-and-mouth disease virus (isolate -/Azerbaijan/A22-550/1965 serotype A) OX=73481 PE=1 SV=1	0	1	7	1	2336	259.8	6.68	0	n/a	n/a	n/a	n/a	n/a	n/a	n/a	n/a	n/a	Medium	Medium	Medium	n/a	n/a	n/a	n/a	n/a	n/a	Medium							transporter activity;nucleic acid binding activity;other molecular function	cell organization and biogenesis;protein metabolism;RNA metabolism OR transcription;other metabolic processes;transport;other biological processes	other membranes;other cell component	Pf00073, Pf00548, Pf00680, Pf00910, Pf05408, Pf08935							0
P03310	Genome polyprotein OS=Foot-and-mouth disease virus (isolate -/Brazil/C3Indaial/1971 serotype C) OX=12117 PE=3 SV=2	0	1	7	1	2328	258.1	6.74	0	n/a	n/a	n/a	n/a	n/a	n/a	n/a	n/a	n/a	Medium	Medium	Medium	n/a	n/a	n/a	n/a	n/a	n/a	Medium							transporter activity;nucleic acid binding activity;other molecular function	cell organization and biogenesis;protein metabolism;RNA metabolism OR transcription;other metabolic processes;transport;other biological processes	other membranes;other cell component	Pf00073, Pf00548, Pf00680, Pf00910, Pf05408, Pf08935							0
Q1JQD7	Molybdenum cofactor biosynthesis protein 1 OS=Bos taurus OX=9913 GN=MOCS1 PE=2 SV=2	1	1	13	1	633	69.6	9	0	Medium	Medium	Medium	n/a	Medium	Medium	n/a	Medium	Medium	n/a	n/a	n/a	Medium	Medium	Medium	Medium	Medium	Medium	n/a							other molecular function	protein metabolism;other metabolic processes	other cell component	Pf01967, Pf04055, Pf06463, Pf13353	281917	MOCS1	A8SMN8; bta:281917; Q1JQD7; Q58DL6	ENSBTAG00000010449		Molybdenum cofactor biosynthesis	1
A6QQ68	Protein FAM228B OS=Bos taurus OX=9913 GN=FAM228B PE=2 SV=1	7	1	7	1	264	31.7	9.35	0	Medium	Medium	n/a	n/a	n/a	n/a	n/a	Medium	n/a	Medium	Medium	Medium	n/a	n/a	n/a	n/a	n/a	n/a	n/a											100125925	FAM228B	A6QQ68; bta:100125925	ENSBTAG00000030864			0
G3X745	Glypican-1 OS=Bos taurus OX=9913 GN=GPC1 PE=2 SV=1	1	1	4	1	559	61	6.64	0	n/a	n/a	n/a	Medium	Medium	Medium	n/a	n/a	n/a	n/a	Medium	n/a	n/a	n/a	n/a	n/a	n/a	n/a	n/a							other molecular function	protein metabolism;other metabolic processes;other biological processes	non-structural extracellular;extracellular matrix;plasma membrane;other membranes;other cytoplasmic organelle;other cell component	Pf01153	518114	GPC1	bta:518114; G3X745; Q2KJ65				0
P03308	Genome polyprotein OS=Foot-and-mouth disease virus (isolate Bovine/United Kingdom/A12Valle119/1932 serotype A) OX=12114 PE=1 SV=2	0	1	7	1	2333	259	6.8	0	n/a	n/a	n/a	n/a	n/a	n/a	n/a	n/a	n/a	Medium	Medium	Medium	n/a	n/a	n/a	n/a	n/a	n/a	Medium							transporter activity;nucleic acid binding activity;other molecular function	cell organization and biogenesis;protein metabolism;RNA metabolism OR transcription;other metabolic processes;transport;other biological processes	other membranes;other cell component	Pf00073, Pf00548, Pf00680, Pf00910, Pf05408, Pf08935							0
P02453	Collagen alpha-1(I) chain OS=Bos taurus OX=9913 GN=COL1A1 PE=1 SV=3	1	1	4	1	1463	138.9	5.78	0	n/a	n/a	n/a	n/a	n/a	n/a	Medium	n/a	n/a	Medium	Medium	Medium	n/a	n/a	n/a	n/a	n/a	n/a	n/a							extracellular structural activity;other molecular function	cell organization and biogenesis;other metabolic processes;transport;developmental processes;other biological processes	non-structural extracellular;extracellular matrix;other cell component	Pf00093, Pf01391, Pf01410	282187	COL1A1	bta:282187; P02453; Q3MHM2	ENSBTAG00000013103	Inflammatory response pathway; Osteoblast signaling; Focal adhesion	Immunoregulatory interactions between a Lymphoid and a non-Lymphoid cell; Cell surface interactions at the vascular wall; Integrin cell surface interactions; ECM proteoglycans; MET activates PTK2 signaling; Collagen degradation; Crosslinking of collagen fibrils; Non-integrin membrane-ECM interactions; Collagen chain trimerization; GPVI-mediated activation cascade; Platelet Aggregation (Plug Forma…	19
A4FUD3	116 kDa U5 small nuclear ribonucleoprotein component OS=Bos taurus OX=9913 GN=EFTUD2 PE=2 SV=1	1	1	6	1	972	109.3	5	0	n/a	n/a	n/a	n/a	n/a	n/a	Medium	Medium	Medium	n/a	Medium	Medium	n/a	n/a	n/a	n/a	n/a	n/a	Medium							nucleic acid binding activity;other molecular function	protein metabolism;RNA metabolism OR transcription;other metabolic processes	cytosol;nucleus	Pf00009, Pf00679, Pf03144, Pf03764, Pf14492, Pf16004	509425	EFTUD2	A4FUD3; bta:509425				0
Q3HNG7	Histone H1.8 OS=Bos taurus OX=9913 GN=H1-8 PE=1 SV=1	1	1	13	1	343	35.4	10.86	0	Medium	Medium	Medium	n/a	Medium	Medium	n/a	Medium	Medium	n/a	n/a	n/a	Medium	Medium	Medium	Medium	Medium	Medium	n/a							nucleic acid binding activity;other molecular function	cell cycle OR cell proliferation;cell organization and biogenesis;other biological processes	nucleus;other cell component	Pf00538	527400	H1-8	bta:527400; Q3HNG7				0
Q29RY7	Fibroleukin OS=Bos taurus OX=9913 GN=FGL2 PE=2 SV=1	2	1	8	1	441	50.7	7.56	0	Medium	Medium	Medium	Medium	Medium	Medium	n/a	n/a	n/a	n/a	n/a	n/a	n/a	n/a	n/a	n/a	n/a	n/a	n/a							enzyme regulator activity	other biological processes	non-structural extracellular;extracellular matrix;other cell component	Pf00147	511711	FGL2	bta:511711; Q29RY7	ENSBTAG00000009717		Neutrophil degranulation	1
P05786	Keratin, type II cytoskeletal 8 OS=Bos taurus OX=9913 GN=KRT8 PE=2 SV=3	1	1	2	1	478	53.6	5.69	0	n/a	n/a	n/a	Medium	Medium	n/a	n/a	n/a	n/a	n/a	n/a	n/a	n/a	n/a	n/a	n/a	n/a	n/a	n/a									cytoskeleton;nucleus;other cell component	Pf00038, Pf16208	281269	KRT8	bta:281269; P05786; Q3SYX7				0
P0CG25	EF-hand and coiled-coil domain-containing protein 1 OS=Bos taurus OX=9913 GN=EFCC1 PE=2 SV=1	1	1	6	1	597	64.5	5.86	0	n/a	n/a	n/a	Medium	Medium	Medium	n/a	n/a	n/a	n/a	n/a	n/a	n/a	n/a	n/a	n/a	n/a	n/a	n/a							other molecular function	other biological processes		Pf15799	617677	EFCC1	bta:617677; P0CG25				0
Q3ZBJ8	Mitoferrin-1 OS=Bos taurus OX=9913 GN=SLC25A37 PE=2 SV=1	2	1	4	1	171	18.5	9.48	0	n/a	n/a	n/a	Medium	Medium	Medium	n/a	n/a	n/a	n/a	Medium	n/a	n/a	n/a	n/a	n/a	n/a	n/a	n/a							transporter activity	transport;other biological processes	other membranes;mitochondrion	Pf00153	523756	SLC25A37	bta:523756; Q3ZBJ8				0
Q8WN95	Inositol 1,4,5-trisphosphate-gated calcium channel ITPR3 OS=Bos taurus OX=9913 GN=ITPR3 PE=1 SV=1	1	1	5	1	2664	302.8	6.51	0	Medium	n/a	Medium	n/a	Medium	Medium	n/a	Medium	n/a	n/a	n/a	n/a	n/a	n/a	n/a	n/a	n/a	n/a	n/a							transporter activity;other molecular function	transport;signal transduction;other biological processes	plasma membrane;other membranes;cytosol;ER/Golgi;other cell component	Pf00520, Pf01365, Pf02815, Pf08454, Pf08709	281879	ITPR3	bta:281879; Q8WN95		Gonadotropin-releasing hormone (GnRH) signaling ; Vascular smooth muscle contraction		2
A0JN62	Centrosomal protein of 120 kDa OS=Bos taurus OX=9913 GN=CEP120 PE=2 SV=2	1	1	3	1	987	112.8	6.39	0	n/a	n/a	n/a	Medium	n/a	n/a	n/a	n/a	n/a	n/a	n/a	Medium	n/a	n/a	n/a	n/a	n/a	n/a	n/a								cell cycle OR cell proliferation;cell organization and biogenesis;transport;developmental processes;other biological processes	cytoskeleton;other cell component	Pf00168, Pf12416	534400	CEP120	A0JN62; bta:534400	ENSBTAG00000013184			0
Q3SZ57	Alpha-fetoprotein OS=Bos taurus OX=9913 GN=AFP PE=2 SV=1	1	1	32	1	610	68.5	6.29	3.27	n/a	Medium	Medium	Medium	Medium	Medium	Medium	Medium	Medium	Medium	Medium	Medium	n/a	n/a	n/a	Medium	Medium	Medium	Medium							other molecular function	other metabolic processes;developmental processes;signal transduction	non-structural extracellular;other cell component	Pf00273	506011	AFP	bta:506011; Q3SZ57	ENSBTAG00000017131		Regulation of Insulin-like Growth Factor (IGF) transport and uptake by Insulin-like Growth Factor Binding Proteins (IGFBPs); Post-translational protein phosphorylation	2
Q148M6	Matrix remodeling-associated protein 8 OS=Bos taurus OX=9913 GN=MXRA8 PE=1 SV=1	1	1	4	1	463	52	7.85	0	n/a	n/a	n/a	Medium	Medium	Medium	n/a	n/a	n/a	n/a	Medium	n/a	n/a	n/a	n/a	n/a	n/a	n/a	n/a								cell adhesion;other biological processes	plasma membrane;other membranes;nucleus;other cell component	Pf07686	522392	MXRA8	bta:522392; Q148M6				0
A6QNX5	Keratin, type II cytoskeletal 78 OS=Bos taurus OX=9913 GN=KRT78 PE=2 SV=1	2	1	29	1	528	57.4	8.18	0	Medium	Medium	Medium	Medium	Medium	Medium	Medium	Medium	Medium	Medium	Medium	Medium	Medium	Medium	Medium	n/a	Medium	Medium	Medium							bone, tooth or skin structural activity	cell organization and biogenesis;other biological processes	cytoskeleton	Pf00038, Pf16208	523221	KRT78	A6QNX5; bta:523221	ENSBTAG00000039967		Formation of the cornified envelope	2
A5PKI3	Protein FAM3C OS=Bos taurus OX=9913 GN=FAM3C PE=2 SV=1	5	1	2	1	227	24.8	8.51	0	n/a	n/a	n/a	n/a	n/a	n/a	n/a	n/a	n/a	n/a	Medium	Medium	n/a	n/a	n/a	n/a	n/a	n/a	n/a							other molecular function		non-structural extracellular;other cell component	Pf15711	615690	FAM3C	A5PKI3; bta:615690	ENSBTAG00000007976		Platelet degranulation	1
P32592	Integrin beta-2 OS=Bos taurus OX=9913 GN=ITGB2 PE=1 SV=1	1	1	6	1	769	84.3	6.4	0	n/a	n/a	n/a	Medium	n/a	n/a	n/a	n/a	n/a	n/a	Medium	Medium	n/a	n/a	n/a	n/a	n/a	n/a	Medium							signal transduction activity or receptor binding;other molecular function	cell adhesion;transport;signal transduction;other biological processes	plasma membrane;other membranes;other cell component	Pf00362, Pf07965, Pf07974, Pf08725, Pf17205	281877	ITGB2	bta:281877; P32592	ENSBTAG00000017060	Integrin-mediated cell adhesion; Focal adhesion	Neutrophil degranulation; Immunoregulatory interactions between a Lymphoid and a non-Lymphoid cell; Cell surface interactions at the vascular wall; Integrin cell surface interactions; Toll Like Receptor 4 (TLR4) Cascade	7
Q32KW2	UBX domain-containing protein 1 OS=Bos taurus OX=9913 GN=UBXN1 PE=2 SV=1	1	1	47	1	297	33.4	5.49	22.69	High	High	High	Medium	High	High	Medium	Medium	High	High	High	High	Medium	High	High	High	High	High	High	1.566	29.52	5.20924e+06	7.42262e+06	20.44	28.01	other molecular function	other biological processes	other membranes;cytosol;ER/Golgi;nucleus;other cell component	Pf00627, Pf00789	506676	UBXN1	bta:506676; Q32KW2	ENSBTAG00000010481		Recruitment and ATM-mediated phosphorylation of repair and signaling proteins at DNA double strand breaks; N-glycan trimming in the ER and Calnexin/Calreticulin cycle	2
Q17QZ7	Tetratricopeptide repeat protein 27 OS=Bos taurus OX=9913 GN=TTC27 PE=2 SV=1	0	1	8	1	847	96.9	5.96	0	Medium	n/a	n/a	n/a	n/a	n/a	Medium	n/a	n/a	n/a	n/a	n/a	Medium	Medium	Medium	Medium	n/a	n/a	Medium										Pf13181	524908	TTC27	bta:524908; Q17QZ7	ENSBTAG00000033010			0
A0JNH6	Coiled-coil domain-containing protein 102A OS=Bos taurus OX=9913 GN=CCDC102A PE=2 SV=1	2	1	7	1	555	63.1	5.64	0	n/a	Medium	n/a	Medium	Medium	Medium	n/a	Medium	n/a	n/a	n/a	n/a	n/a	n/a	n/a	Medium	n/a	Medium	n/a									cytoskeleton	Pf01576	513086	CCDC102A	A0JNH6; bta:513086	ENSBTAG00000000462			0
Q0VCS6	C-type lectin domain family 1 member A OS=Bos taurus OX=9913 GN=CLEC1A PE=2 SV=1	3	1	2	1	278	32.1	8.27	0	n/a	n/a	n/a	n/a	n/a	n/a	n/a	n/a	n/a	Medium	n/a	n/a	n/a	n/a	n/a	Medium	n/a	n/a	n/a							other molecular function	signal transduction	other membranes	Pf00059	536944	CLEC1A	bta:536944; Q0VCS6	ENSBTAG00000030424			0
P13213	SPARC OS=Bos taurus OX=9913 GN=SPARC PE=1 SV=2	4	1	1	1	303	34.6	4.82	2.89	n/a	n/a	n/a	Peak Found	Peak Found	Peak Found	Peak Found	Peak Found	Peak Found	Peak Found	Peak Found	Peak Found	n/a	n/a	n/a	Peak Found	Peak Found	Peak Found	High	3.875	5.68	37285.8	155665	8.92	36.68	other molecular function	other biological processes	non-structural extracellular;extracellular matrix;other membranes;nucleus;other cell component	Pf00050, Pf09289, Pf10591	282077	SPARC	A5D9C9; bta:282077; P13213; Q3B7N5	ENSBTAG00000014835		Platelet degranulation ; ECM proteoglycans; Scavenging by Class H Receptors	3
Q17QU4	Ras-related protein Rab-39B OS=Bos taurus OX=9913 GN=RAB39B PE=2 SV=1	9	1	3	1	213	24.6	7.83	0	Medium	Medium	Medium	n/a	n/a	n/a	n/a	n/a	n/a	n/a	n/a	n/a	n/a	n/a	n/a	n/a	n/a	n/a	n/a							cytoskeletal activity;other molecular function	cell organization and biogenesis;other metabolic processes;transport;signal transduction;other biological processes	plasma membrane;other membranes;ER/Golgi;other cell component	Pf00071	537560	RAB39B	bta:537560; Q17QU4	ENSBTAG00000019779		RAB geranylgeranylation; RAB GEFs exchange GTP for GDP on RABs	2
P35943	Nucleoprotein OS=Bovine respiratory syncytial virus (strain 391-2) OX=31611 GN=N PE=2 SV=1	1	1	10	1	391	43.5	7.21	12.53	Medium	Peak Found	Peak Found	Peak Found	High	High	Peak Found	Peak Found	Peak Found	Peak Found	n/a	Peak Found	High	High	High	High	High	High	High	2.582	9.92	607912	1.65996e+06	5.04	3.71	enzyme regulator activity;nucleic acid binding activity	other biological processes	other cell component	Pf03246		N	P35943				0
P03307	Genome polyprotein OS=Foot-and-mouth disease virus (isolate -/Germany/A5Westerwald/1951 serotype A) OX=12113 PE=1 SV=2	0	1	7	1	2332	259.2	6.77	0	n/a	n/a	n/a	n/a	n/a	n/a	n/a	n/a	n/a	Medium	Medium	Medium	n/a	n/a	n/a	n/a	n/a	n/a	Medium							transporter activity;nucleic acid binding activity;other molecular function	cell organization and biogenesis;protein metabolism;RNA metabolism OR transcription;other metabolic processes;transport;other biological processes	other membranes;other cell component	Pf00073, Pf00548, Pf00680, Pf00910, Pf05408, Pf08935							0
Q2KJF1	Alpha-1B-glycoprotein OS=Bos taurus OX=9913 GN=A1BG PE=1 SV=1	1	1	13	1	503	53.5	5.43	0	Medium	Medium	Medium	n/a	Medium	Medium	n/a	Medium	Medium	n/a	n/a	n/a	Medium	Medium	Medium	Medium	Medium	Medium	n/a									non-structural extracellular;plasma membrane;other membranes	Pf00047	518955	A1BG	bta:518955; Q2KJF1	ENSBTAG00000009735		Platelet degranulation ; Neutrophil degranulation	2
A5PJN5	TRPM8 channel-associated factor 1 OS=Bos taurus OX=9913 GN=TCAF1 PE=2 SV=1	0	1	13	1	921	102.1	6.51	0	Medium	Medium	Medium	n/a	Medium	Medium	n/a	Medium	Medium	n/a	n/a	n/a	Medium	Medium	Medium	Medium	Medium	Medium	n/a							other molecular function	other biological processes	plasma membrane;other membranes	Pf13402, Pf17291	533126	TCAF1	A5PJN5; bta:533126				0
Q5BIP7	Lipoyl synthase, mitochondrial OS=Bos taurus OX=9913 GN=LIAS PE=2 SV=1	1	1	2	1	372	42	8.65	0	n/a	n/a	n/a	Medium	Medium	n/a	n/a	n/a	n/a	n/a	n/a	n/a	n/a	n/a	n/a	n/a	n/a	n/a	n/a							other molecular function	other metabolic processes	mitochondrion	Pf04055, Pf16881	530865	LIAS	bta:530865; Q5BIP7	ENSBTAG00000014520		Glyoxylate metabolism and glycine degradation	1
Q0V8E4	Asparagine synthetase domain-containing protein 1 OS=Bos taurus OX=9913 GN=ASNSD1 PE=2 SV=1	1	1	22	1	640	71	7.5	0	Medium	Medium	Medium	Medium	Medium	Medium	Medium	Medium	Medium	Medium	Medium	Medium	Medium	Medium	Medium	Medium	Medium	Medium	Medium							other molecular function	other metabolic processes		Pf00733, Pf13537	539672	ASNSD1	bta:539672; Q0V8E4; Q3SYU4				0
Q0P5C0	Lipase maturation factor 1 OS=Bos taurus OX=9913 GN=LMF1 PE=2 SV=1	2	1	2	1	561	64	9.77	0	n/a	n/a	n/a	n/a	n/a	n/a	n/a	n/a	Medium	n/a	n/a	n/a	n/a	Medium	n/a	n/a	n/a	n/a	n/a								protein metabolism;other metabolic processes	other membranes;ER/Golgi	Pf06762	505124	LMF1	bta:505124; Q0P5C0				0
P03305	Genome polyprotein OS=Foot-and-mouth disease virus serotype O OX=12118 PE=1 SV=1	0	1	7	1	2332	258.8	6.73	0	n/a	n/a	n/a	n/a	n/a	n/a	n/a	n/a	n/a	Medium	Medium	Medium	n/a	n/a	n/a	n/a	n/a	n/a	Medium							transporter activity;nucleic acid binding activity;other molecular function	cell organization and biogenesis;protein metabolism;RNA metabolism OR transcription;other metabolic processes;transport;other biological processes	other membranes;other cell component	Pf00073, Pf00548, Pf00680, Pf00910, Pf05408, Pf08935							0
P08583	Protein OPG107 OS=Vaccinia virus (strain Western Reserve) OX=10254 GN=OPG107 PE=1 SV=2	5	1	2	1	189	21.5	8.51	0	n/a	n/a	n/a	Medium	n/a	Medium	n/a	n/a	n/a	n/a	n/a	n/a	n/a	n/a	n/a	n/a	n/a	n/a	n/a								cell organization and biogenesis;other biological processes	other membranes;other cell component	Pf03356	3707556	OPG107	P08583; vg:3707556				0
Q9TTS3	Acetyl-CoA carboxylase 1 OS=Bos taurus OX=9913 GN=ACACA PE=2 SV=1	0	1	8	1	2346	265.1	6.39	0	Medium	n/a	n/a	n/a	n/a	n/a	Medium	n/a	n/a	n/a	n/a	n/a	Medium	Medium	Medium	Medium	n/a	n/a	Medium							other molecular function	cell organization and biogenesis;other metabolic processes	cytosol;mitochondrion	Pf00289, Pf00364, Pf01039, Pf02785, Pf02786, Pf08326, Pf21385	281590	ACACA	bta:281590; Q9TTS3				0
