# Supplementary material for: The Photomodification Method Allows for Determining the Composition of the Full and Soft Protein Corona on the Lipid Surface of Composite Nanoparticles
Source: Nanomaterials (Basel). 2024 Dec 9;14(23):1976. doi: 10.3390/nano14231976 (PMC11643909; doi:10.3390/nano14231976)
Supplement: Supplementary file 1 [file nanomaterials-14-01976-s001.zip › S2 MLNC with Full corona.xlsx]

## Sheet: Proteins
Accession	Description	Coverage [%]	# Peptides	# PSMs	# Unique Peptides	# AAs	MW [kDa]	calc. pI	Score Sequest HT: Sequest HT	Found in Sample: F1: Control,HC/MLNC, nonDTT, 1, 1	Found in Sample: F2: Control,HC/MLNC, nonDTT, 1, 2	Found in Sample: F3: Control,HC/MLNC, nonDTT, 1, 3	Found in Sample: F4: Control,HC/MLNC, DTT, 1, 1	Found in Sample: F5: Control,HC/MLNC, DTT, 1, 2	Found in Sample: F6: Control,HC/MLNC, DTT, 1, 3	Found in Sample: F7: Control,HC/MLNC, DTT, 2, 1	Found in Sample: F8: Control,HC/MLNC, DTT, 2, 2	Found in Sample: F9: Control,HC/MLNC, DTT, 2, 3	Found in Sample: F10: Control,HC/MLNC, DTT, 3, 1	Found in Sample: F11: Control,HC/MLNC, DTT, 3, 2	Found in Sample: F12: Control,HC/MLNC, DTT, 3, 3	Found in Sample: F13: Sample,FC/MLNC, nonDTT, 2, 1	Found in Sample: F14: Sample,FC/MLNC, nonDTT, 2, 2	Found in Sample: F15: Sample,FC/MLNC, nonDTT, 2, 3	Found in Sample: F16: Sample,FC/MLNC, DTT, 2, 1	Found in Sample: F17: Sample,FC/MLNC, DTT, 2, 2	Found in Sample: F18: Sample,FC/MLNC, DTT, 2, 3	Found in Sample: F19: Sample,FC/MLNC, DTT, 1, 1	Abundance Ratio: (Sample) / (Control)	Abundance Ratio Variability [%]: (Sample) / (Control)	Abundances (Grouped): Control	Abundances (Grouped): Sample	Abundances (Grouped) CV [%]: Control	Abundances (Grouped) CV [%]: Sample	Molecular Function	Biological Process	Cellular Component	Pfam IDs	Entrez Gene ID	Gene Symbol	Gene ID	Ensembl Gene ID	WikiPathways	Reactome Pathways	# Protein Pathway Groups
Q2UVX4	Complement C3 OS=Bos taurus OX=9913 GN=C3 PE=1 SV=2	24	36	143	36	1661	187.1	6.84	123.2	Peak Found	Medium	Peak Found	Peak Found	Peak Found	Medium	Peak Found	Medium	Medium	High	High	High	Peak Found	Peak Found	Peak Found	Peak Found	Peak Found	Peak Found	High	0.829	7.91	4.20705e+06	3.44998e+06	6.4	7.13	signal transduction activity or receptor binding;enzyme regulator activity	cell organization and biogenesis;other metabolic processes;stress response;developmental processes;signal transduction;other biological processes	non-structural extracellular;other cell component	Pf00207, Pf01759, Pf01821, Pf01835, Pf07677, Pf07678, Pf07703, Pf17789, Pf17790, Pf17791, Pf21308, Pf21406	280677	C3	bta:280677; Q2KIZ4; Q2UVX4	ENSBTAG00000017280	Complement and coagulation cascades; Complement activation, classical pathway	Neutrophil degranulation; Immunoregulatory interactions between a Lymphoid and a non-Lymphoid cell; Regulation of Insulin-like Growth Factor (IGF) transport and uptake by Insulin-like Growth Factor Binding Proteins (IGFBPs); Post-translational protein phosphorylation; Peptide ligand-binding receptors; G alpha (i) signalling events; Regulation of Complement cascade; Alternative complement activati…	11
P02769	Albumin OS=Bos taurus OX=9913 GN=ALB PE=1 SV=4	62	31	457	31	607	69.2	6.18	399.71	High	High	High	High	High	High	High	High	High	High	High	High	Peak Found	Peak Found	Peak Found	High	High	High	High	0.926	13.89	1.68821e+07	6.71388e+06	6.33	57.62	nucleic acid binding activity;other molecular function	stress response;other biological processes	non-structural extracellular;other cell component	Pf00273	280717	ALB	A5PJX3; bta:280717; O02787; P02769; P04277; Q3SZR2				0
P07224	Vitamin K-dependent protein S OS=Bos taurus OX=9913 GN=PROS1 PE=1 SV=1	36	22	180	22	675	75.1	5.41	138.63	Peak Found	Peak Found	Peak Found	Peak Found	Peak Found	Peak Found	Peak Found	Peak Found	Peak Found	Peak Found	Peak Found	Peak Found	High	High	High	High	High	High	High	33.367	15.42	347794	1.16882e+07	9.91	17.36	other molecular function	stress response;other biological processes	non-structural extracellular	Pf00008, Pf00054, Pf00594, Pf02210, Pf07645, Pf12662	282006	PROS1	bta:282006; P07224	ENSBTAG00000023652	Complement and coagulation cascades	Platelet degranulation ; Intrinsic Pathway of Fibrin Clot Formation; Cell surface interactions at the vascular wall; Common Pathway of Fibrin Clot Formation; Gamma-carboxylation of protein precursors; Transport of gamma-carboxylated protein precursors from the endoplasmic reticulum to the Golgi apparatus; Removal of aminoterminal propeptides from gamma-carboxylated proteins	8
P15497	Apolipoprotein A-I OS=Bos taurus OX=9913 GN=APOA1 PE=1 SV=3	62	21	382	21	265	30.3	5.97	326.9	High	High	High	High	High	High	High	High	High	High	High	High	Peak Found	Medium	Peak Found	Peak Found	Peak Found	Peak Found	Peak Found	0.158	7.51	1.6142e+07	2.62747e+06	8.24	4.59	signal transduction activity or receptor binding;other molecular function	protein metabolism;other metabolic processes;transport;other biological processes	non-structural extracellular	Pf01442	281631	APOA1	A5D7M9; bta:281631; P15497; Q3SZD9	ENSBTAG00000002258	Statin pathway; Folate metabolism; Vitamin B12 metabolism; Selenium micronutrient network	Platelet degranulation ; Regulation of Insulin-like Growth Factor (IGF) transport and uptake by Insulin-like Growth Factor Binding Proteins (IGFBPs); Post-translational protein phosphorylation; Chylomicron assembly; Chylomicron remodeling; HDL remodeling; Retinoid metabolism and transport; HDL clearance; HDL assembly; Heme signaling; Scavenging by Class B Receptors	15
P00735	Prothrombin OS=Bos taurus OX=9913 GN=F2 PE=1 SV=2	29	18	192	17	625	70.5	6.33	308.63	High	High	High	High	High	High	High	High	High	High	High	High	High	High	High	High	High	High	High	3.442	3.85	1.53836e+07	3.32201e+07	14.05	35.75	other molecular function	cell organization and biogenesis;protein metabolism;stress response;other biological processes	non-structural extracellular;extracellular matrix	Pf00051, Pf00089, Pf00594, Pf09396	280685	F2	bta:280685; P00735; Q3MHK7				0
P56652	Inter-alpha-trypsin inhibitor heavy chain H3 OS=Bos taurus OX=9913 GN=ITIH3 PE=1 SV=2	22	16	31	16	891	99.5	5.9	32.76	Peak Found	Peak Found	Peak Found	Peak Found	Peak Found	Peak Found	Peak Found	Peak Found	Peak Found	Peak Found	Peak Found	Peak Found	Peak Found	Peak Found	Peak Found	Peak Found	Peak Found	Peak Found	High	2.276	5.14	912101	2.64504e+06	14.54	3.28	enzyme regulator activity	other metabolic processes	non-structural extracellular	Pf00092, Pf06668, Pf08487	508355	ITIH3	A7MB92; bta:508355; P56652; Q0V8M9	ENSBTAG00000007846		Platelet degranulation	1
P12763	Alpha-2-HS-glycoprotein OS=Bos taurus OX=9913 GN=AHSG PE=1 SV=2	30	11	176	11	359	38.4	5.5	181.18	High	High	High	High	High	High	High	High	High	High	High	High	High	High	High	High	High	High	High	1.286	1.58	5.95586e+06	5.74901e+06	5.76	7.11	enzyme regulator activity	stress response;other biological processes	non-structural extracellular;extracellular matrix;plasma membrane;other membranes;ER/Golgi;other cell component	Pf00031	280988	AHSG	A6QLF7; bta:280988; P12763	ENSBTAG00000000522		Platelet degranulation ; Neutrophil degranulation; Regulation of Insulin-like Growth Factor (IGF) transport and uptake by Insulin-like Growth Factor Binding Proteins (IGFBPs); Post-translational protein phosphorylation	4
P00743	Coagulation factor X OS=Bos taurus OX=9913 GN=F10 PE=1 SV=1	20	8	71	8	492	54.5	5.52	47.96	Peak Found	Peak Found	Peak Found	Peak Found	Peak Found	Peak Found	Peak Found	Peak Found	Peak Found	Peak Found	High	Peak Found	High	High	Medium	High	High	High	High	3.809	9.53	1.14276e+06	3.91338e+06	6.03	2.18	other molecular function	protein metabolism;stress response	non-structural extracellular	Pf00008, Pf00089, Pf00594, Pf14670	280787	F10	bta:280787; P00743				0
P81644	Apolipoprotein A-II OS=Bos taurus OX=9913 GN=APOA2 PE=1 SV=2	46	7	120	7	100	11.2	8.1	109.43	High	High	High	High	High	High	High	High	High	High	High	High	High	Medium	Medium	High	Medium	Medium	High	0.373	9.93	1.05307e+07	4.3692e+06	5.18	14.1	signal transduction activity or receptor binding;transporter activity;enzyme regulator activity;other molecular function	cell organization and biogenesis;protein metabolism;other metabolic processes;stress response;transport;other biological processes	non-structural extracellular	Pf04711	505394	APOA2	bta:505394; P81644; Q2NKV9	ENSBTAG00000009212	Statin pathway	Regulation of Insulin-like Growth Factor (IGF) transport and uptake by Insulin-like Growth Factor Binding Proteins (IGFBPs); Post-translational protein phosphorylation; Chylomicron assembly; Chylomicron remodeling; Retinoid metabolism and transport	6
P01966	Hemoglobin subunit alpha OS=Bos taurus OX=9913 GN=HBA PE=1 SV=2	50	6	38	6	142	15.2	8.44	36.48	Peak Found	Peak Found	Peak Found	Peak Found	Peak Found	Peak Found	High	High	High	High	High	High	Peak Found	Peak Found	Peak Found	Peak Found	Peak Found	Peak Found	Peak Found	0.307	4.57	1.37854e+06	401513	10.9	4.37	other molecular function	other metabolic processes;transport;other biological processes	cytosol;other cell component	Pf00042	100140149; 512439	HBA	A3KN13; bta:100140149; bta:512439; P01966; Q3SZE0; Q9TTR9; Q9TTS0; Q9TTS1	ENSBTAG00000051412		Cytoprotection by HMOX1; Scavenging of heme from plasma; Erythrocytes take up carbon dioxide and release oxygen; Heme signaling; Erythrocytes take up oxygen and release carbon dioxide	5
P00978	Protein AMBP OS=Bos taurus OX=9913 GN=AMBP PE=1 SV=2	21	6	26	6	352	39.2	7.62	34.51	Peak Found	Peak Found	Peak Found	Medium	High	Medium	Peak Found	Peak Found	Peak Found	Peak Found	High	High	Peak Found	Peak Found	Peak Found	Medium	Medium	Medium	High	2.493	13.24	1.20622e+06	628447	15.82	112.54	enzyme regulator activity;other molecular function		non-structural extracellular;plasma membrane;other membranes;cytosol;mitochondrion;ER/Golgi;nucleus;other cell component	Pf00014, Pf00061	280996	AMBP	bta:280996; P00978; P35420; Q28020; Q3SZZ4				0
Q32KY0	Apolipoprotein D OS=Bos taurus OX=9913 GN=APOD PE=2 SV=1	34	6	95	6	189	21.4	4.84	59.25	Peak Found	Peak Found	Peak Found	High	High	High	High	High	High	High	High	High	Peak Found	Peak Found	Peak Found	Peak Found	Medium	Medium	High	0.455	1.64	3.15181e+06	383755	14.88	92.13	other molecular function	cell organization and biogenesis;other metabolic processes;stress response;transport;developmental processes;other biological processes	non-structural extracellular;cytosol;ER/Golgi;translational apparatus;other cell component	Pf00061	613972	APOD	bta:613972; Q32KY0				0
P02081	Hemoglobin fetal subunit beta OS=Bos taurus OX=9913 PE=1 SV=1	39	5	46	5	145	15.8	7.03	49.72	Peak Found	Peak Found	Peak Found	Peak Found	Peak Found	Peak Found	High	High	High	High	High	High	Peak Found	Peak Found	Peak Found	Peak Found	Peak Found	Peak Found	Peak Found	0.507	0.57	2.25415e+06	802778	2.62	8.67	other molecular function	other metabolic processes;transport;other biological processes	cytosol;other cell component	Pf00042							0
P00741	Coagulation factor IX OS=Bos taurus OX=9913 GN=F9 PE=1 SV=2	10	5	7	5	462	52	5.88	1.8	n/a	n/a	n/a	n/a	n/a	n/a	n/a	n/a	n/a	n/a	n/a	n/a	n/a	n/a	n/a	n/a	n/a	n/a	Medium							other molecular function	protein metabolism;other metabolic processes;stress response	non-structural extracellular	Pf00008, Pf00089, Pf00594, Pf14670		F9	F1MFL4; P00741				0
P19035	Apolipoprotein C-III OS=Bos taurus OX=9913 GN=APOC3 PE=1 SV=2	42	4	112	4	96	10.7	5.11	80.81	High	High	High	High	High	High	High	High	Medium	High	High	High	Peak Found	Peak Found	Peak Found	Peak Found	Medium	Medium	High	0.27	0.08	5.54997e+06	1.5126e+06	10.62	3.69	signal transduction activity or receptor binding;enzyme regulator activity;other molecular function	protein metabolism;other metabolic processes;transport;other biological processes	non-structural extracellular	Pf05778	408009	APOC3	bta:408009; P19035; Q2M2T0; Q75T83	ENSBTAG00000012398	Statin pathway	Chylomicron assembly; Chylomicron remodeling; HDL remodeling; Retinoid metabolism and transport	5
P13608	Aggrecan core protein OS=Bos taurus OX=9913 GN=ACAN PE=1 SV=3	2	4	29	4	2364	246.2	4.23	13.94	Medium	Medium	Medium	High	High	High	Peak Found	Peak Found	Peak Found	Peak Found	Peak Found	Peak Found	Peak Found	Peak Found	Peak Found	Peak Found	Peak Found	Peak Found	Peak Found	0.549	4.83	544928	290721	4	12.95	other molecular function	cell adhesion;developmental processes;other biological processes	non-structural extracellular;extracellular matrix;other cell component	Pf00008, Pf00059, Pf00084, Pf00193, Pf07686	280985	ACAN	bta:280985; P13608; P79117; Q28159; Q6XL66				0
P02070	Hemoglobin subunit beta OS=Bos taurus OX=9913 GN=HBB PE=1 SV=1	24	3	28	3	145	15.9	7.59	32.77	Peak Found	Peak Found	Peak Found	Peak Found	Peak Found	Peak Found	High	High	High	High	High	High	Peak Found	Peak Found	Peak Found	Peak Found	Peak Found	Peak Found	Peak Found	0.485	2.86	1.28888e+06	592280	5.31	14.18	other molecular function	other metabolic processes;transport;other biological processes	cytosol;other cell component	Pf00042	280813	HBB	bta:280813; P02070	ENSBTAG00000037644	Folate metabolism; Vitamin B12 metabolism; Selenium micronutrient network	Cytoprotection by HMOX1; Scavenging of heme from plasma; Erythrocytes take up carbon dioxide and release oxygen; Heme signaling; Erythrocytes take up oxygen and release carbon dioxide; Neutrophil degranulation	9
P01030	Complement C4 (Fragment) OS=Bos taurus OX=9913 GN=C4 PE=1 SV=2	2	3	4	3	920	101.8	6.58	0	n/a	n/a	n/a	n/a	n/a	n/a	n/a	n/a	n/a	n/a	n/a	n/a	n/a	n/a	n/a	n/a	n/a	n/a	Medium								stress response;other biological processes	non-structural extracellular;other cell component			C4	P01030; Q27992; Q27993				0
Q03247	Apolipoprotein E OS=Bos taurus OX=9913 GN=APOE PE=1 SV=1	9	3	14	3	316	36	5.67	16.58	Peak Found	Peak Found	Peak Found	Peak Found	Peak Found	Peak Found	Peak Found	Peak Found	Peak Found	High	High	High	Peak Found	Peak Found	Peak Found	Peak Found	Peak Found	Peak Found	Peak Found	0.093	19.44	1.20471e+06	91325.9	5.47	12.68	signal transduction activity or receptor binding;other molecular function	cell organization and biogenesis;protein metabolism;other metabolic processes;transport;other biological processes	non-structural extracellular;extracellular matrix;other cytoplasmic organelle	Pf01442	281004	APOE	bta:281004; Q03247; Q3T006; Q5E967				0
Q3T0J9	Guanine nucleotide-binding protein-like 3-like protein OS=Bos taurus OX=9913 GN=GNL3L PE=2 SV=1	3	3	5	3	575	64.8	8.56	0	n/a	n/a	n/a	Medium	n/a	n/a	n/a	n/a	n/a	n/a	Medium	n/a	n/a	n/a	n/a	Medium	n/a	n/a	Medium							other molecular function	other biological processes	nucleus	Pf01926	507679	GNL3L	bta:507679; Q3T0J9	ENSBTAG00000031564			0
A7YVI8	Oxidoreductase-like domain-containing protein 1 OS=Bos taurus OX=9913 GN=OXLD1 PE=2 SV=1	5	2	53	2	153	16.2	7.78	22.69	High	High	High	Medium	High	High	Medium	Medium	High	High	High	High	Medium	High	High	High	High	High	High	1.566	29.52	5.20924e+06	7.42262e+06	20.44	28.01				Pf09791	617776	OXLD1	A7YVI8; bta:617776	ENSBTAG00000000355			0
Q9BE41	Myosin-2 OS=Bos taurus OX=9913 GN=MYH2 PE=2 SV=1	1	2	5	1	1940	223.2	5.8	3.85	n/a	n/a	n/a	n/a	n/a	n/a	n/a	n/a	n/a	n/a	n/a	n/a	n/a	n/a	n/a	n/a	n/a	n/a	Medium							cytoskeletal activity;other molecular function	other biological processes	cytoskeleton;other cell component	Pf00063, Pf01576, Pf02736		MYH2	Q9BE41				0
A2VDP1	E3 ubiquitin-protein ligase BRE1A OS=Bos taurus OX=9913 GN=RNF20 PE=2 SV=1	3	2	5	2	975	113.6	5.88	0	n/a	n/a	Medium	n/a	n/a	Medium	Medium	n/a	n/a	n/a	n/a	n/a	n/a	n/a	n/a	Medium	n/a	n/a	Medium							other molecular function	cell organization and biogenesis;protein metabolism;other metabolic processes;other biological processes	nucleus;other cell component	Pf00097	513326	RNF20	A2VDP1; bta:513326	ENSBTAG00000009516		E3 ubiquitin ligases ubiquitinate target proteins; RHOBTB1 GTPase cycle	2
P34955	Alpha-1-antiproteinase OS=Bos taurus OX=9913 GN=SERPINA1 PE=1 SV=1	3	2	14	2	416	46.1	6.52	0	n/a	n/a	n/a	n/a	n/a	n/a	n/a	n/a	n/a	n/a	Medium	n/a	Medium	Medium	Medium	Medium	Medium	Medium	n/a							enzyme regulator activity;other molecular function		non-structural extracellular;ER/Golgi	Pf00079	280699	SERPINA1	bta:280699; P34955; Q3SZS3	ENSBTAG00000018843	Complement and coagulation cascades; NRF2 pathway	Platelet degranulation ; Neutrophil degranulation; Regulation of Insulin-like Growth Factor (IGF) transport and uptake by Insulin-like Growth Factor Binding Proteins (IGFBPs); Post-translational protein phosphorylation; Cargo concentration in the ER; COPII-mediated vesicle transport	8
Q2NKY8	ATP-dependent RNA helicase DHX30 OS=Bos taurus OX=9913 GN=DHX30 PE=2 SV=1	2	2	2	2	1220	135.9	8.47	0	n/a	n/a	n/a	n/a	n/a	n/a	n/a	n/a	n/a	n/a	n/a	n/a	n/a	n/a	n/a	n/a	Medium	n/a	Medium							nucleic acid binding activity;other molecular function	cell organization and biogenesis;developmental processes	mitochondrion;nucleus;other cell component	Pf00270, Pf00271, Pf07717, Pf21010	767607	DHX30	bta:767607; Q2NKY8				0
P79122	Pinin OS=Bos taurus OX=9913 GN=PNN PE=2 SV=3	2	2	28	2	703	79.4	6.92	2.59	Medium	Medium	Medium	Medium	Medium	Medium	Peak Found	Medium	Medium	Medium	Medium	Medium	High	Medium	Medium	Medium	Medium	Medium	High	1.566	29.52	5.20924e+06	7.42262e+06	20.44	28.01	nucleic acid binding activity	RNA metabolism OR transcription;other metabolic processes	nucleus;other cell component	Pf04696, Pf04697		PNN	P79122				0
A8E657	Alpha-aminoadipic semialdehyde synthase, mitochondrial OS=Bos taurus OX=9913 GN=AASS PE=2 SV=1	3	2	9	2	926	102	6.71	0	Medium	Medium	Medium	n/a	Medium	Medium	n/a	n/a	n/a	n/a	n/a	n/a	n/a	n/a	n/a	n/a	n/a	n/a	Medium							other molecular function	other metabolic processes	mitochondrion;other cell component	Pf03435, Pf05222, Pf16653	520865	AASS	A8E657; bta:520865	ENSBTAG00000012128		Lysine catabolism	1
Q1LZH1	Mitochondrial amidoxime reducing component 2 OS=Bos taurus OX=9913 GN=MTARC2 PE=2 SV=1	7	1	2	1	336	37.3	8.15	0	n/a	n/a	n/a	n/a	n/a	n/a	n/a	n/a	n/a	n/a	n/a	n/a	n/a	n/a	n/a	n/a	n/a	n/a	Medium							other molecular function	other metabolic processes;stress response	other membranes;mitochondrion;other cytoplasmic organelle	Pf03473, Pf03476	615506	MTARC2	bta:615506; Q1LZH1	ENSBTAG00000016277		Phase I - Functionalization of compounds	1
A7YWE4	Delta-1-pyrroline-5-carboxylate dehydrogenase, mitochondrial OS=Bos taurus OX=9913 GN=ALDH4A1 PE=2 SV=1	1	1	6	1	563	61.5	8.1	0	Medium	Medium	Medium	n/a	n/a	n/a	n/a	n/a	n/a	n/a	n/a	n/a	Medium	Medium	Medium	n/a	n/a	n/a	n/a							other molecular function	other metabolic processes	mitochondrion	Pf00171	100126042	ALDH4A1	A7YWE4; bta:100126042	ENSBTAG00000030335		Glyoxylate metabolism and glycine degradation; Proline catabolism	2
E1BM70	Coiled-coil domain-containing protein 39 OS=Bos taurus OX=9913 GN=CCDC39 PE=3 SV=1	2	1	4	1	942	110.3	6.93	4.09	n/a	n/a	n/a	n/a	n/a	n/a	n/a	n/a	n/a	Medium	n/a	Medium	n/a	n/a	n/a	n/a	n/a	n/a	Medium								cell organization and biogenesis;transport;developmental processes;other biological processes	non-structural extracellular;cytoskeleton			CCDC39	E1BM70				0
A6QQ85	Uroplakin-3b-like protein 1 OS=Bos taurus OX=9913 GN=UPK3BL1 PE=2 SV=2	2	1	3	1	253	27.3	9.25	0	n/a	n/a	n/a	Medium	n/a	n/a	n/a	n/a	n/a	n/a	n/a	n/a	Medium	n/a	n/a	Medium	n/a	n/a	n/a									other membranes			UPK3BL1	A6QQ85	ENSBTAG00000020524			0
A6QL88	Phosphatidylinositol-3-phosphatase SAC1 OS=Bos taurus OX=9913 GN=SACM1L PE=2 SV=1	1	1	13	1	587	67.1	7.4	0	Medium	Medium	Medium	n/a	Medium	Medium	n/a	Medium	Medium	n/a	n/a	n/a	Medium	Medium	Medium	Medium	Medium	Medium	n/a							other molecular function	other metabolic processes	other membranes;ER/Golgi;other cell component	Pf02383	530577	SACM1L	A6QL88; bta:530577	ENSBTAG00000003501		Synthesis of PIPs at the ER membrane; Synthesis of PIPs at the Golgi membrane	2
Q29444	Beta-mannosidase OS=Bos taurus OX=9913 GN=MANBA PE=1 SV=1	0	1	6	1	879	101.1	6.99	0	Medium	Medium	Medium	n/a	n/a	n/a	n/a	n/a	n/a	n/a	n/a	n/a	Medium	Medium	Medium	n/a	n/a	n/a	n/a							other molecular function	protein metabolism;other metabolic processes	other cytoplasmic organelle	Pf02836, Pf17753, Pf17786	281909	MANBA	bta:281909; Q29444				0
A6QQR4	DNA excision repair protein ERCC-6-like OS=Bos taurus OX=9913 GN=ERCC6L PE=2 SV=1	1	1	4	1	1242	140.4	5.24	0	n/a	n/a	n/a	n/a	Medium	n/a	n/a	n/a	n/a	Medium	n/a	Medium	n/a	n/a	n/a	n/a	n/a	n/a	Medium							nucleic acid binding activity;other molecular function	cell cycle OR cell proliferation;cell organization and biogenesis;other biological processes	other cell component	Pf00176, Pf00271	782916	ERCC6L	A6QQR4; bta:782916; Q0V8L7	ENSBTAG00000005607		Resolution of Sister Chromatid Cohesion; RHO GTPases Activate Formins; Separation of Sister Chromatids; Amplification of signal from unattached kinetochores via a MAD2 inhibitory signal; EML4 and NUDC in mitotic spindle formation	6
Q6B855	Transketolase OS=Bos taurus OX=9913 GN=TKT PE=2 SV=1	1	1	8	1	623	67.9	7.65	0	Medium	n/a	n/a	n/a	n/a	n/a	Medium	n/a	n/a	n/a	n/a	n/a	Medium	Medium	Medium	Medium	n/a	n/a	Medium							other molecular function	other metabolic processes;other biological processes	other membranes;ER/Golgi	Pf00456, Pf02779, Pf02780	445425	TKT	bta:445425; Q6B855				0
Q0V8S0	Hepatocyte growth factor-regulated tyrosine kinase substrate OS=Bos taurus OX=9913 GN=HGS PE=2 SV=1	1	1	4	1	777	85.7	6.19	2.86	Peak Found	Peak Found	Peak Found	Peak Found	Peak Found	Peak Found	Peak Found	Peak Found	Peak Found	Peak Found	High	Peak Found	Peak Found	Peak Found	Peak Found	Peak Found	Peak Found	Peak Found	High	1.018	7.33	142079	144577	19.31	20.26	other molecular function	cell organization and biogenesis;transport;other biological processes	other membranes;cytosol;other cytoplasmic organelle	Pf00790, Pf01363, Pf12210	511582	HGS	bta:511582; Q0V8S0; Q2NKZ6	ENSBTAG00000000411	TGF-beta signaling pathway; Membrane trafficking; EGF/EGFR signaling pathway	Ub-specific processing proteases; Cargo recognition for clathrin-mediated endocytosis; Endosomal Sorting Complex Required For Transport (ESCRT); Lysosome Vesicle Biogenesis; RHOU GTPase cycle; EGFR downregulation; Negative regulation of MET activity; RHOBTB3 ATPase cycle	12
Q2M2T7	Small ribosomal subunit protein uS3m OS=Bos taurus OX=9913 GN=MRPS24 PE=1 SV=1	4	1	5	1	167	19.1	9.52	0	n/a	n/a	n/a	n/a	n/a	n/a	n/a	n/a	n/a	Medium	Medium	Medium	n/a	n/a	n/a	n/a	n/a	n/a	Medium									other membranes;mitochondrion;translational apparatus	Pf14955	617466	MRPS24	bta:617466; P82667; Q2M2T7; Q7M367				0
Q2KIA6	U4/U6 small nuclear ribonucleoprotein Prp3 OS=Bos taurus OX=9913 GN=PRPF3 PE=2 SV=1	1	1	10	1	683	77.4	9.41	12.53	Medium	Peak Found	Peak Found	Peak Found	High	High	Peak Found	Peak Found	Peak Found	Peak Found	n/a	Peak Found	High	High	High	High	High	High	High	2.582	9.92	607912	1.65996e+06	5.04	3.71		cell organization and biogenesis;RNA metabolism OR transcription;other metabolic processes	nucleus	Pf01480, Pf06544, Pf08572	510322	PRPF3	bta:510322; Q2KIA6				0
Q58DT1	Large ribosomal subunit protein uL30 OS=Bos taurus OX=9913 GN=RPL7 PE=2 SV=1	4	1	28	1	248	29.2	10.68	0	Medium	Medium	Medium	Medium	Medium	Medium	Medium	Medium	Medium	Medium	n/a	Medium	Medium	Medium	Medium	Medium	Medium	Medium	Medium							nucleic acid binding activity;other molecular function	RNA metabolism OR transcription;other metabolic processes	cytosol;translational apparatus	Pf00327, Pf08079	514966	RPL7	bta:514966; Q58DT1	ENSBTAG00000020139	Cytoplasmic ribosomal proteins	L13a-mediated translational silencing of Ceruloplasmin expression; SRP-dependent cotranslational protein targeting to membrane; Major pathway of rRNA processing in the nucleolus and cytosol; Formation of a pool of free 40S subunits; GTP hydrolysis and joining of the 60S ribosomal subunit; Nonsense Mediated Decay (NMD) independent of the Exon Junction Complex (EJC); Nonsense Mediated Decay (NMD) e…	8
Q2KHU5	ADP-ribose glycohydrolase MACROD1 OS=Bos taurus OX=9913 GN=MACROD1 PE=2 SV=1	1	1	13	1	325	35.5	9.32	0	Medium	Medium	Medium	n/a	Medium	Medium	n/a	Medium	Medium	n/a	n/a	n/a	Medium	Medium	Medium	Medium	Medium	Medium	n/a							other molecular function	protein metabolism;other metabolic processes;stress response	nucleus	Pf01661	613568	MACROD1	bta:613568; Q2KHU5	ENSBTAG00000017181			0
Q32L22	DNA-directed RNA polymerases I and III subunit RPAC1 OS=Bos taurus OX=9913 GN=POLR1C PE=2 SV=1	1	1	47	1	346	39.1	5.5	22.69	High	High	High	Medium	High	High	Medium	Medium	High	High	High	High	Medium	High	High	High	High	High	High	1.566	29.52	5.20924e+06	7.42262e+06	20.44	28.01	nucleic acid binding activity;other molecular function	RNA metabolism OR transcription;other metabolic processes	nucleus	Pf01000, Pf01193	516337	POLR1C	bta:516337; Q32L22	ENSBTAG00000018969		B-WICH complex positively regulates rRNA expression; RNA Polymerase I Promoter Escape; RNA Polymerase III Transcription Initiation From Type 1 Promoter; RNA Polymerase III Transcription Initiation From Type 2 Promoter; RNA Polymerase III Transcription Initiation From Type 3 Promoter; RNA Polymerase I Transcription Initiation; RNA Polymerase I Transcription Termination	7
P12436	Outer capsid protein VP5 OS=Bluetongue virus 1 (isolate Australia) OX=10904 GN=Segment-6 PE=3 SV=1	3	1	5	1	526	59.2	6.58	0	n/a	n/a	n/a	n/a	n/a	n/a	n/a	n/a	n/a	Medium	Medium	Medium	n/a	n/a	n/a	n/a	n/a	n/a	Medium							other molecular function	other biological processes	other cell component	Pf00901		Segment-6	P12436				0
P22677	Nucleoprotein OS=Bovine respiratory syncytial virus (strain A51908) OX=11247 GN=N PE=1 SV=1	1	1	10	1	391	43.4	7.21	12.53	Medium	Peak Found	Peak Found	Peak Found	High	High	Peak Found	Peak Found	Peak Found	Peak Found	n/a	Peak Found	High	High	High	High	High	High	High	2.582	9.92	607912	1.65996e+06	5.04	3.71	enzyme regulator activity;nucleic acid binding activity	other biological processes	other cell component	Pf03246		N	P22677; Q77KZ2; Q77L02				0
Q1RMG8	DNA-directed RNA polymerases I and III subunit RPAC2 OS=Bos taurus OX=9913 GN=POLR1D PE=2 SV=1	3	1	8	1	133	15.2	5.8	0	Medium	n/a	n/a	n/a	n/a	n/a	Medium	n/a	n/a	n/a	n/a	n/a	Medium	Medium	Medium	Medium	n/a	n/a	Medium							nucleic acid binding activity;other molecular function	RNA metabolism OR transcription;other metabolic processes	nucleus	Pf01193, Pf13656	539061	POLR1D	bta:539061; Q1RMG8	ENSBTAG00000008642; ENSBTAG00000033252	Eukaryotic transcription initiation		1
A5PKA5	Sorting nexin-27 OS=Bos taurus OX=9913 GN=SNX27 PE=2 SV=1	1	1	13	1	541	61.1	6.35	0	Medium	Medium	Medium	n/a	Medium	Medium	n/a	Medium	Medium	n/a	n/a	n/a	Medium	Medium	Medium	Medium	Medium	Medium	n/a							other molecular function	transport;signal transduction	plasma membrane;other membranes;cytosol;other cytoplasmic organelle	Pf00595, Pf00787, Pf00788	513214	SNX27	A5PKA5; bta:513214	ENSBTAG00000001942			0
Q5E9A0	Oxidative stress-responsive serine-rich protein 1 OS=Bos taurus OX=9913 GN=OSER1 PE=2 SV=1	1	1	13	1	291	31.7	7.91	0	Medium	Medium	Medium	n/a	Medium	Medium	n/a	Medium	Medium	n/a	n/a	n/a	Medium	Medium	Medium	Medium	Medium	Medium	n/a								stress response		Pf05604	510457	OSER1	bta:510457; Q5E9A0	ENSBTAG00000016873			0
Q65708	Nucleoprotein OS=Bovine respiratory syncytial virus (strain Rb94) OX=11249 GN=N PE=2 SV=1	1	1	10	1	391	43.5	7.21	12.53	Medium	Peak Found	Peak Found	Peak Found	High	High	Peak Found	Peak Found	Peak Found	Peak Found	n/a	Peak Found	High	High	High	High	High	High	High	2.582	9.92	607912	1.65996e+06	5.04	3.71	enzyme regulator activity;nucleic acid binding activity	other biological processes	other cell component	Pf03246	1489809	N	Q65708; vg:1489809				0
Q17QZ3	Sugar phosphate exchanger 3 OS=Bos taurus OX=9913 GN=SLC37A3 PE=2 SV=1	1	1	8	1	495	54.4	5.49	0	Medium	n/a	n/a	n/a	n/a	n/a	Medium	n/a	n/a	n/a	n/a	n/a	Medium	Medium	Medium	Medium	n/a	n/a	Medium							transporter activity	transport	other membranes;ER/Golgi;other cytoplasmic organelle		506910	SLC37A3	bta:506910; Q17QZ3	ENSBTAG00000012239			0
Q01223	Ankyrin repeat protein VACWR203 OS=Vaccinia virus (strain Western Reserve) OX=10254 GN=VACWR203 PE=3 SV=2	2	1	3	1	309	36.4	8.81	0	n/a	n/a	n/a	n/a	n/a	n/a	n/a	n/a	Medium	n/a	n/a	n/a	n/a	n/a	n/a	n/a	Medium	Medium	n/a										Pf00023	3707580		Q01223; Q01224; Q80HT5; vg:3707580				0
Q03763	Desmoglein-1 OS=Bos taurus OX=9913 GN=DSG1 PE=1 SV=1	0	1	47	1	1043	112.2	5.08	22.69	High	High	High	Medium	High	High	Medium	Medium	High	High	High	High	Medium	High	High	High	High	High	High	1.566	29.52	5.20924e+06	7.42262e+06	20.44	28.01	other molecular function	cell adhesion	plasma membrane;other membranes;nucleus;other cell component	Pf00028, Pf01049	281131	DSG1	bta:281131; Q03763; Q9TS15				0
P68698	DNA topoisomerase 1B OS=Vaccinia virus (strain Western Reserve) OX=10254 GN=OPG111 PE=1 SV=1	3	1	13	1	314	36.6	9.48	0	Medium	n/a	Medium	Medium	Medium	Medium	n/a	Medium	n/a	Medium	n/a	n/a	Medium	n/a	Medium	Medium	Medium	Medium	Medium							nucleic acid binding activity;other molecular function	cell organization and biogenesis;DNA metabolism;other metabolic processes	other cell component	Pf01028, Pf09266	3707560	OPG111	P08585; P68698; vg:3707560				0
Q2TBU3	Golgi SNAP receptor complex member 1 OS=Bos taurus OX=9913 GN=GOSR1 PE=2 SV=1	2	1	8	1	250	28.5	9.42	0	Medium	n/a	n/a	n/a	n/a	n/a	Medium	n/a	n/a	n/a	n/a	n/a	Medium	Medium	Medium	Medium	n/a	n/a	Medium							other molecular function	cell organization and biogenesis;transport	other membranes;ER/Golgi	Pf12352	511030	GOSR1	bta:511030; Q2TBU3	ENSBTAG00000004961		COPI-mediated anterograde transport; Intra-Golgi traffic	2
Q3SWW8	Thrombospondin-4 OS=Bos taurus OX=9913 GN=THBS4 PE=2 SV=1	1	1	2	1	961	105.9	4.68	2.18	Peak Found	Peak Found	Peak Found	Peak Found	Peak Found	Peak Found	Peak Found	Peak Found	Peak Found	Peak Found	Peak Found	Peak Found	Peak Found	Peak Found	Peak Found	Peak Found	Peak Found	Peak Found	High	9.067	23.74	47298.3	415274	12.24	8.21	signal transduction activity or receptor binding;other molecular function	cell adhesion;stress response;signal transduction;other biological processes	non-structural extracellular;extracellular matrix;cytosol;ER/Golgi	Pf00008, Pf02412, Pf05735, Pf11598	541281	THBS4	bta:541281; Q3SWW8				0
Q2YDG2	Cilia- and flagella-associated protein 299 OS=Bos taurus OX=9913 GN=CFAP299 PE=2 SV=1	3	1	8	1	231	26.7	5.94	0	n/a	n/a	n/a	n/a	n/a	Medium	Medium	Medium	Medium	n/a	n/a	n/a	n/a	n/a	n/a	n/a	n/a	n/a	Medium									nucleus;other cell component	Pf14713	615662	CFAP299	bta:615662; Q2YDG2	ENSBTAG00000035776			0
A0JNC0	Tropomodulin-1 OS=Bos taurus OX=9913 GN=TMOD1 PE=2 SV=1	1	1	3	1	359	40.4	5.14	0	n/a	n/a	n/a	n/a	n/a	n/a	n/a	n/a	n/a	n/a	n/a	n/a	Medium	n/a	n/a	Medium	Medium	n/a	n/a							cytoskeletal activity	cell organization and biogenesis;developmental processes;other biological processes	other membranes;cytoskeleton;nucleus	Pf03250	780784	TMOD1	A0JNC0; bta:780784	ENSBTAG00000014719	Striated muscle contraction	Striated Muscle Contraction	2
Q0IIF9	Cytochrome P450 2U1 OS=Bos taurus OX=9913 GN=CYP2U1 PE=2 SV=1	1	1	2	1	543	62	8.63	0	n/a	n/a	n/a	n/a	n/a	n/a	n/a	n/a	n/a	n/a	n/a	n/a	n/a	n/a	n/a	n/a	n/a	n/a	Medium							other molecular function	other metabolic processes	other membranes;mitochondrion;ER/Golgi;other cell component	Pf00067	535227	CYP2U1	bta:535227; Q0IIF9				0
P39942	V-type proton ATPase subunit D OS=Bos taurus OX=9913 GN=ATP6V1D PE=1 SV=1	3	1	9	1	247	28.3	9.45	0	Medium	n/a	n/a	n/a	n/a	n/a	n/a	n/a	n/a	n/a	n/a	n/a	Medium	Medium	Medium	n/a	n/a	n/a	n/a							transporter activity	cell organization and biogenesis;transport;other biological processes	other membranes;cytoskeleton;other cytoplasmic organelle;other cell component	Pf01813		ATP6V1D	P39942				0
Q9BDR7	High affinity immunoglobulin epsilon receptor subunit gamma OS=Bos taurus OX=9913 GN=FCER1G PE=3 SV=1	5	1	47	1	85	9.5	7.12	22.69	High	High	High	Medium	High	High	Medium	Medium	High	High	High	High	Medium	High	High	High	High	High	High	1.566	29.52	5.20924e+06	7.42262e+06	20.44	28.01	other molecular function	stress response;transport;signal transduction;other biological processes	plasma membrane;other membranes	Pf02189, Pf11628	282226	FCER1G	bta:282226; Q3SZX3; Q9BDR7	ENSBTAG00000024503		Neutrophil degranulation; Cell surface interactions at the vascular wall; Role of LAT2/NTAL/LAB on calcium mobilization; GPVI-mediated activation cascade; FCERI mediated MAPK activation; FCERI mediated Ca+2 mobilization; FCERI mediated NF-kB activation; Dectin-2 family; Platelet Adhesion to exposed collagen	10
Q27991	Myosin-10 OS=Bos taurus OX=9913 GN=MYH10 PE=2 SV=2	1	1	5	1	1976	229	5.54	0	n/a	n/a	n/a	n/a	n/a	n/a	n/a	n/a	n/a	n/a	n/a	n/a	n/a	Medium	Medium	n/a	Medium	Medium	Medium							cytoskeletal activity;other molecular function	cell adhesion;cell cycle OR cell proliferation;cell organization and biogenesis;other biological processes	cytoskeleton;other cell component	Pf00063, Pf00612, Pf01576, Pf02736	317655	MYH10	bta:317655; Q27991	ENSBTAG00000021151	Actin cytoskeleton regulation; Semaphorin interactions	RHO GTPases activate PAKs	3
A5D7R1	Tumor necrosis factor receptor superfamily member 11B OS=Bos taurus OX=9913 GN=TNFRSF11B PE=2 SV=1	2	1	6	1	402	46.4	8.63	0	n/a	n/a	n/a	n/a	n/a	n/a	n/a	n/a	n/a	n/a	n/a	n/a	Medium	Medium	Medium	Medium	n/a	Medium	Medium								cell organization and biogenesis;signal transduction;other biological processes	non-structural extracellular;extracellular matrix;other cell component	Pf00020, Pf00531	523822	TNFRSF11B	A5D7R1; bta:523822	ENSBTAG00000007423	Osteoclast signaling; Osteoblast signaling; Monoamine transport; Apoptosis modulation and signaling; Ectoderm differentiation	TNFs bind their physiological receptors	6
A6H769	Small ribosomal subunit protein eS7 OS=Bos taurus OX=9913 GN=RPS7 PE=1 SV=1	2	1	47	1	194	22.1	10.1	22.69	High	High	High	Medium	High	High	Medium	Medium	High	High	High	High	Medium	High	High	High	High	High	High	1.566	29.52	5.20924e+06	7.42262e+06	20.44	28.01	other molecular function	protein metabolism;RNA metabolism OR transcription;other metabolic processes;other biological processes	cytosol;cytoskeleton;translational apparatus;nucleus;other cell component	Pf01251	505507	RPS7	A6H769; bta:505507	ENSBTAG00000016224	Cytoplasmic ribosomal proteins	L13a-mediated translational silencing of Ceruloplasmin expression; SRP-dependent cotranslational protein targeting to membrane; Major pathway of rRNA processing in the nucleolus and cytosol; Translation initiation complex formation; Formation of a pool of free 40S subunits; Formation of the ternary complex, and subsequently, the 43S complex; Ribosomal scanning and start codon recognition; GTP hyd…	11
Q24K22	Hepatocyte growth factor-like protein OS=Bos taurus OX=9913 GN=MST1 PE=2 SV=1	2	1	1	1	712	79.9	8.02	1.44	n/a	n/a	n/a	n/a	n/a	n/a	n/a	n/a	n/a	n/a	n/a	n/a	n/a	n/a	n/a	Peak Found	Peak Found	n/a	High	100	0		723309		26.16	signal transduction activity or receptor binding	protein metabolism;other biological processes	non-structural extracellular	Pf00024, Pf00051, Pf00089	514667	MST1	bta:514667; Q24K22				0
E1BGH8	Protein MMS22-like OS=Bos taurus OX=9913 GN=MMS22L PE=3 SV=1	2	1	4	1	1244	142.2	7.17	0	n/a	n/a	n/a	n/a	n/a	n/a	n/a	n/a	n/a	n/a	Medium	n/a	n/a	n/a	n/a	n/a	n/a	n/a	Medium							nucleic acid binding activity	cell organization and biogenesis;DNA metabolism;other metabolic processes;stress response	nucleus;other cell component	Pf14910, Pf14911		MMS22L	E1BGH8				0
P03309	Genome polyprotein OS=Foot-and-mouth disease virus (isolate Bovine/Brazil/A24Cruzeiro/1955 serotype A) OX=12115 PE=1 SV=2	0	1	7	1	2333	259.4	6.7	0	n/a	n/a	n/a	n/a	n/a	n/a	n/a	n/a	n/a	Medium	Medium	Medium	n/a	n/a	n/a	n/a	n/a	n/a	Medium							transporter activity;nucleic acid binding activity;other molecular function	cell organization and biogenesis;protein metabolism;RNA metabolism OR transcription;other metabolic processes;transport;other biological processes	other membranes;other cell component	Pf00073, Pf00548, Pf00680, Pf00910, Pf05408, Pf08935							0
P35445	Cartilage oligomeric matrix protein OS=Bos taurus OX=9913 GN=COMP PE=1 SV=2	1	1	2	1	756	82.3	4.61	2.18	Peak Found	Peak Found	Peak Found	Peak Found	Peak Found	Peak Found	Peak Found	Peak Found	Peak Found	Peak Found	Peak Found	Peak Found	Peak Found	Peak Found	Peak Found	Peak Found	Peak Found	Peak Found	High	9.067	23.74	47298.3	415274	12.24	8.21	signal transduction activity or receptor binding;other molecular function	cell adhesion;cell cycle OR cell proliferation;cell organization and biogenesis;protein metabolism;other metabolic processes;stress response;transport;developmental processes;signal transduction;other biological processes	non-structural extracellular;extracellular matrix;other cell component	Pf02412, Pf05735, Pf07645, Pf11598		COMP	P35445	ENSBTAG00000004630	Focal adhesion	Integrin cell surface interactions; ECM proteoglycans	3
Q8SQ19	Cyclic AMP-responsive element-binding protein 3 OS=Bos taurus OX=9913 GN=CREB3 PE=1 SV=2	2	1	2	1	368	40.9	5.02	0	n/a	n/a	n/a	n/a	Medium	n/a	n/a	n/a	n/a	n/a	n/a	n/a	n/a	n/a	n/a	n/a	Medium	n/a	n/a							nucleic acid binding activity;other molecular function	stress response;other biological processes	other membranes;cytosol;ER/Golgi;nucleus;other cell component	Pf00170	281715	CREB3	bta:281715; Q0V894; Q3T167; Q5EA05; Q5EA30; Q8SQ19	ENSBTAG00000011429	G1 to S cell cycle control; Myometrial relaxation and contraction pathways	CREB3 factors activate genes	3
P11258	Protein OPG154 OS=Vaccinia virus (strain Western Reserve) OX=10254 GN=OPG154 PE=1 SV=3	7	1	4	1	110	12.6	5.67	0	n/a	n/a	n/a	n/a	n/a	Medium	n/a	Medium	n/a	n/a	Medium	n/a	n/a	n/a	n/a	n/a	n/a	n/a	Medium								cell organization and biogenesis	other cell component	Pf02346	3707680	OPG154	P11258; Q76ZP6; vg:3707680				0
O62829	Protein phosphatase 1A OS=Bos taurus OX=9913 GN=PPM1A PE=2 SV=1	2	1	40	1	382	42.5	5.25	0	Medium	Medium	Medium	Medium	Medium	Medium	Medium	Medium	Medium	Medium	Medium	Medium	Medium	Medium	Medium	Medium	Medium	n/a	Medium							other molecular function	protein metabolism;other metabolic processes;other biological processes	other membranes;cytosol;nucleus	Pf00481, Pf07830	281994	PPM1A	bta:281994; O62829	ENSBTAG00000018127	TGF-beta signaling pathway	Downregulation of SMAD2/3:SMAD4 transcriptional activity; Energy dependent regulation of mTOR by LKB1-AMPK	3
P03306	Genome polyprotein OS=Foot-and-mouth disease virus (strain A10/Holland/1961 serotype A) OX=12112 PE=1 SV=2	0	1	7	1	2332	259.2	6.73	0	n/a	n/a	n/a	n/a	n/a	n/a	n/a	n/a	n/a	Medium	Medium	Medium	n/a	n/a	n/a	n/a	n/a	n/a	Medium							transporter activity;nucleic acid binding activity;other molecular function	cell organization and biogenesis;protein metabolism;RNA metabolism OR transcription;other metabolic processes;transport;other biological processes	other membranes;other cell component	Pf00073, Pf00548, Pf00680, Pf00910, Pf05408, Pf08935							0
Q32LB5	GLIPR1-like protein 1 OS=Bos taurus OX=9913 GN=GLIPR1L1 PE=1 SV=1	2	1	6	1	241	27.1	8.48	0	Medium	Medium	Medium	n/a	n/a	n/a	n/a	n/a	n/a	n/a	n/a	n/a	Medium	Medium	Medium	n/a	n/a	n/a	n/a								cell organization and biogenesis	non-structural extracellular;plasma membrane;other membranes;other cell component	Pf00188	615034	GLIPR1L1	bta:615034; Q32LB5	ENSBTAG00000004569			0
P49303	Genome polyprotein OS=Foot-and-mouth disease virus (isolate -/Azerbaijan/A22-550/1965 serotype A) OX=73481 PE=1 SV=1	0	1	7	1	2336	259.8	6.68	0	n/a	n/a	n/a	n/a	n/a	n/a	n/a	n/a	n/a	Medium	Medium	Medium	n/a	n/a	n/a	n/a	n/a	n/a	Medium							transporter activity;nucleic acid binding activity;other molecular function	cell organization and biogenesis;protein metabolism;RNA metabolism OR transcription;other metabolic processes;transport;other biological processes	other membranes;other cell component	Pf00073, Pf00548, Pf00680, Pf00910, Pf05408, Pf08935							0
P03310	Genome polyprotein OS=Foot-and-mouth disease virus (isolate -/Brazil/C3Indaial/1971 serotype C) OX=12117 PE=3 SV=2	0	1	7	1	2328	258.1	6.74	0	n/a	n/a	n/a	n/a	n/a	n/a	n/a	n/a	n/a	Medium	Medium	Medium	n/a	n/a	n/a	n/a	n/a	n/a	Medium							transporter activity;nucleic acid binding activity;other molecular function	cell organization and biogenesis;protein metabolism;RNA metabolism OR transcription;other metabolic processes;transport;other biological processes	other membranes;other cell component	Pf00073, Pf00548, Pf00680, Pf00910, Pf05408, Pf08935							0
Q1JQD7	Molybdenum cofactor biosynthesis protein 1 OS=Bos taurus OX=9913 GN=MOCS1 PE=2 SV=2	1	1	13	1	633	69.6	9	0	Medium	Medium	Medium	n/a	Medium	Medium	n/a	Medium	Medium	n/a	n/a	n/a	Medium	Medium	Medium	Medium	Medium	Medium	n/a							other molecular function	protein metabolism;other metabolic processes	other cell component	Pf01967, Pf04055, Pf06463, Pf13353	281917	MOCS1	A8SMN8; bta:281917; Q1JQD7; Q58DL6	ENSBTAG00000010449		Molybdenum cofactor biosynthesis	1
A5PJZ1	Mitochondrial adenyl nucleotide antiporter SLC25A24 OS=Bos taurus OX=9913 GN=SLC25A24 PE=2 SV=1	3	1	2	1	477	53.3	7.34	0	n/a	n/a	n/a	n/a	n/a	n/a	n/a	n/a	n/a	n/a	n/a	n/a	n/a	n/a	n/a	n/a	n/a	Medium	Medium							transporter activity;other molecular function	transport	other membranes;mitochondrion	Pf00153, Pf13499	534742	SLC25A24	A5PJZ1; bta:534742	ENSBTAG00000003752			0
P03308	Genome polyprotein OS=Foot-and-mouth disease virus (isolate Bovine/United Kingdom/A12Valle119/1932 serotype A) OX=12114 PE=1 SV=2	0	1	7	1	2333	259	6.8	0	n/a	n/a	n/a	n/a	n/a	n/a	n/a	n/a	n/a	Medium	Medium	Medium	n/a	n/a	n/a	n/a	n/a	n/a	Medium							transporter activity;nucleic acid binding activity;other molecular function	cell organization and biogenesis;protein metabolism;RNA metabolism OR transcription;other metabolic processes;transport;other biological processes	other membranes;other cell component	Pf00073, Pf00548, Pf00680, Pf00910, Pf05408, Pf08935							0
A4FUD3	116 kDa U5 small nuclear ribonucleoprotein component OS=Bos taurus OX=9913 GN=EFTUD2 PE=2 SV=1	1	1	6	1	972	109.3	5	0	n/a	n/a	n/a	n/a	n/a	n/a	Medium	Medium	Medium	n/a	Medium	Medium	n/a	n/a	n/a	n/a	n/a	n/a	Medium							nucleic acid binding activity;other molecular function	protein metabolism;RNA metabolism OR transcription;other metabolic processes	cytosol;nucleus	Pf00009, Pf00679, Pf03144, Pf03764, Pf14492, Pf16004	509425	EFTUD2	A4FUD3; bta:509425				0
Q3HNG7	Histone H1.8 OS=Bos taurus OX=9913 GN=H1-8 PE=1 SV=1	1	1	13	1	343	35.4	10.86	0	Medium	Medium	Medium	n/a	Medium	Medium	n/a	Medium	Medium	n/a	n/a	n/a	Medium	Medium	Medium	Medium	Medium	Medium	n/a							nucleic acid binding activity;other molecular function	cell cycle OR cell proliferation;cell organization and biogenesis;other biological processes	nucleus;other cell component	Pf00538	527400	H1-8	bta:527400; Q3HNG7				0
P68716	Assembly protein G7 OS=Vaccinia virus (strain Western Reserve) OX=10254 GN=VACWR085 PE=1 SV=1	2	1	2	1	371	41.9	7.53	0	n/a	n/a	n/a	n/a	n/a	n/a	n/a	n/a	n/a	n/a	n/a	n/a	n/a	n/a	n/a	n/a	n/a	Medium	Medium									other cell component	Pf05503	3707541		P68716; Q80HW8; vg:3707541				0
Q3SZ57	Alpha-fetoprotein OS=Bos taurus OX=9913 GN=AFP PE=2 SV=1	1	1	32	1	610	68.5	6.29	3.27	n/a	Medium	Medium	Medium	Medium	Medium	Medium	Medium	Medium	Medium	Medium	Medium	n/a	n/a	n/a	Medium	Medium	Medium	Medium							other molecular function	other metabolic processes;developmental processes;signal transduction	non-structural extracellular;other cell component	Pf00273	506011	AFP	bta:506011; Q3SZ57	ENSBTAG00000017131		Regulation of Insulin-like Growth Factor (IGF) transport and uptake by Insulin-like Growth Factor Binding Proteins (IGFBPs); Post-translational protein phosphorylation	2
A6QNX5	Keratin, type II cytoskeletal 78 OS=Bos taurus OX=9913 GN=KRT78 PE=2 SV=1	2	1	29	1	528	57.4	8.18	0	Medium	Medium	Medium	Medium	Medium	Medium	Medium	Medium	Medium	Medium	Medium	Medium	Medium	Medium	Medium	n/a	Medium	Medium	Medium							bone, tooth or skin structural activity	cell organization and biogenesis;other biological processes	cytoskeleton	Pf00038, Pf16208	523221	KRT78	A6QNX5; bta:523221	ENSBTAG00000039967		Formation of the cornified envelope	2
P32592	Integrin beta-2 OS=Bos taurus OX=9913 GN=ITGB2 PE=1 SV=1	1	1	6	1	769	84.3	6.4	0	n/a	n/a	n/a	Medium	n/a	n/a	n/a	n/a	n/a	n/a	Medium	Medium	n/a	n/a	n/a	n/a	n/a	n/a	Medium							signal transduction activity or receptor binding;other molecular function	cell adhesion;transport;signal transduction;other biological processes	plasma membrane;other membranes;other cell component	Pf00362, Pf07965, Pf07974, Pf08725, Pf17205	281877	ITGB2	bta:281877; P32592	ENSBTAG00000017060	Integrin-mediated cell adhesion; Focal adhesion	Neutrophil degranulation; Immunoregulatory interactions between a Lymphoid and a non-Lymphoid cell; Cell surface interactions at the vascular wall; Integrin cell surface interactions; Toll Like Receptor 4 (TLR4) Cascade	7
Q32KW2	UBX domain-containing protein 1 OS=Bos taurus OX=9913 GN=UBXN1 PE=2 SV=1	1	1	47	1	297	33.4	5.49	22.69	High	High	High	Medium	High	High	Medium	Medium	High	High	High	High	Medium	High	High	High	High	High	High	1.566	29.52	5.20924e+06	7.42262e+06	20.44	28.01	other molecular function	other biological processes	other membranes;cytosol;ER/Golgi;nucleus;other cell component	Pf00627, Pf00789	506676	UBXN1	bta:506676; Q32KW2	ENSBTAG00000010481		Recruitment and ATM-mediated phosphorylation of repair and signaling proteins at DNA double strand breaks; N-glycan trimming in the ER and Calnexin/Calreticulin cycle	2
Q17QZ7	Tetratricopeptide repeat protein 27 OS=Bos taurus OX=9913 GN=TTC27 PE=2 SV=1	0	1	8	1	847	96.9	5.96	0	Medium	n/a	n/a	n/a	n/a	n/a	Medium	n/a	n/a	n/a	n/a	n/a	Medium	Medium	Medium	Medium	n/a	n/a	Medium										Pf13181	524908	TTC27	bta:524908; Q17QZ7	ENSBTAG00000033010			0
A0JNH6	Coiled-coil domain-containing protein 102A OS=Bos taurus OX=9913 GN=CCDC102A PE=2 SV=1	2	1	7	1	555	63.1	5.64	0	n/a	Medium	n/a	Medium	Medium	Medium	n/a	Medium	n/a	n/a	n/a	n/a	n/a	n/a	n/a	Medium	n/a	Medium	n/a									cytoskeleton	Pf01576	513086	CCDC102A	A0JNH6; bta:513086	ENSBTAG00000000462			0
Q0VCS6	C-type lectin domain family 1 member A OS=Bos taurus OX=9913 GN=CLEC1A PE=2 SV=1	3	1	2	1	278	32.1	8.27	0	n/a	n/a	n/a	n/a	n/a	n/a	n/a	n/a	n/a	Medium	n/a	n/a	n/a	n/a	n/a	Medium	n/a	n/a	n/a							other molecular function	signal transduction	other membranes	Pf00059	536944	CLEC1A	bta:536944; Q0VCS6	ENSBTAG00000030424			0
A2VE02	Junctional cadherin 5-associated protein OS=Bos taurus OX=9913 GN=JCAD PE=2 SV=1	1	1	2	1	1305	140.1	7.74	0	n/a	n/a	n/a	n/a	n/a	n/a	n/a	n/a	n/a	n/a	n/a	n/a	n/a	n/a	n/a	n/a	n/a	n/a	Medium								cell adhesion;other biological processes	plasma membrane;other membranes;other cell component	Pf15351	784675	JCAD	A2VE02; bta:784675	ENSBTAG00000001204			0
P13213	SPARC OS=Bos taurus OX=9913 GN=SPARC PE=1 SV=2	4	1	1	1	303	34.6	4.82	2.89	n/a	n/a	n/a	Peak Found	Peak Found	Peak Found	Peak Found	Peak Found	Peak Found	Peak Found	Peak Found	Peak Found	n/a	n/a	n/a	Peak Found	Peak Found	Peak Found	High	3.875	5.68	37285.8	155665	8.92	36.68	other molecular function	other biological processes	non-structural extracellular;extracellular matrix;other membranes;nucleus;other cell component	Pf00050, Pf09289, Pf10591	282077	SPARC	A5D9C9; bta:282077; P13213; Q3B7N5	ENSBTAG00000014835		Platelet degranulation ; ECM proteoglycans; Scavenging by Class H Receptors	3
P35943	Nucleoprotein OS=Bovine respiratory syncytial virus (strain 391-2) OX=31611 GN=N PE=2 SV=1	1	1	10	1	391	43.5	7.21	12.53	Medium	Peak Found	Peak Found	Peak Found	High	High	Peak Found	Peak Found	Peak Found	Peak Found	n/a	Peak Found	High	High	High	High	High	High	High	2.582	9.92	607912	1.65996e+06	5.04	3.71	enzyme regulator activity;nucleic acid binding activity	other biological processes	other cell component	Pf03246		N	P35943				0
P03307	Genome polyprotein OS=Foot-and-mouth disease virus (isolate -/Germany/A5Westerwald/1951 serotype A) OX=12113 PE=1 SV=2	0	1	7	1	2332	259.2	6.77	0	n/a	n/a	n/a	n/a	n/a	n/a	n/a	n/a	n/a	Medium	Medium	Medium	n/a	n/a	n/a	n/a	n/a	n/a	Medium							transporter activity;nucleic acid binding activity;other molecular function	cell organization and biogenesis;protein metabolism;RNA metabolism OR transcription;other metabolic processes;transport;other biological processes	other membranes;other cell component	Pf00073, Pf00548, Pf00680, Pf00910, Pf05408, Pf08935							0
Q2KJF1	Alpha-1B-glycoprotein OS=Bos taurus OX=9913 GN=A1BG PE=1 SV=1	1	1	13	1	503	53.5	5.43	0	Medium	Medium	Medium	n/a	Medium	Medium	n/a	Medium	Medium	n/a	n/a	n/a	Medium	Medium	Medium	Medium	Medium	Medium	n/a									non-structural extracellular;plasma membrane;other membranes	Pf00047	518955	A1BG	bta:518955; Q2KJF1	ENSBTAG00000009735		Platelet degranulation ; Neutrophil degranulation	2
A5PJN5	TRPM8 channel-associated factor 1 OS=Bos taurus OX=9913 GN=TCAF1 PE=2 SV=1	0	1	13	1	921	102.1	6.51	0	Medium	Medium	Medium	n/a	Medium	Medium	n/a	Medium	Medium	n/a	n/a	n/a	Medium	Medium	Medium	Medium	Medium	Medium	n/a							other molecular function	other biological processes	plasma membrane;other membranes	Pf13402, Pf17291	533126	TCAF1	A5PJN5; bta:533126				0
Q0V8E4	Asparagine synthetase domain-containing protein 1 OS=Bos taurus OX=9913 GN=ASNSD1 PE=2 SV=1	1	1	22	1	640	71	7.5	0	Medium	Medium	Medium	Medium	Medium	Medium	Medium	Medium	Medium	Medium	Medium	Medium	Medium	Medium	Medium	Medium	Medium	Medium	Medium							other molecular function	other metabolic processes		Pf00733, Pf13537	539672	ASNSD1	bta:539672; Q0V8E4; Q3SYU4				0
Q0P5C0	Lipase maturation factor 1 OS=Bos taurus OX=9913 GN=LMF1 PE=2 SV=1	2	1	2	1	561	64	9.77	0	n/a	n/a	n/a	n/a	n/a	n/a	n/a	n/a	Medium	n/a	n/a	n/a	n/a	Medium	n/a	n/a	n/a	n/a	n/a								protein metabolism;other metabolic processes	other membranes;ER/Golgi	Pf06762	505124	LMF1	bta:505124; Q0P5C0				0
P03305	Genome polyprotein OS=Foot-and-mouth disease virus serotype O OX=12118 PE=1 SV=1	0	1	7	1	2332	258.8	6.73	0	n/a	n/a	n/a	n/a	n/a	n/a	n/a	n/a	n/a	Medium	Medium	Medium	n/a	n/a	n/a	n/a	n/a	n/a	Medium							transporter activity;nucleic acid binding activity;other molecular function	cell organization and biogenesis;protein metabolism;RNA metabolism OR transcription;other metabolic processes;transport;other biological processes	other membranes;other cell component	Pf00073, Pf00548, Pf00680, Pf00910, Pf05408, Pf08935							0
Q02375	NADH dehydrogenase [ubiquinone] iron-sulfur protein 4, mitochondrial OS=Bos taurus OX=9913 GN=NDUFS4 PE=1 SV=1	6	1	3	1	175	19.8	10.14	0	n/a	n/a	n/a	n/a	n/a	n/a	n/a	n/a	n/a	n/a	n/a	n/a	n/a	n/a	n/a	Medium	Medium	Medium	n/a							transporter activity	cell organization and biogenesis;other metabolic processes;transport;developmental processes;other biological processes	other membranes;mitochondrion	Pf04800	327680	NDUFS4	bta:327680; Q02375	ENSBTAG00000003728	Electron transport chain; Oxidative phosphorylation	Complex I biogenesis	4
Q9TTS3	Acetyl-CoA carboxylase 1 OS=Bos taurus OX=9913 GN=ACACA PE=2 SV=1	0	1	8	1	2346	265.1	6.39	0	Medium	n/a	n/a	n/a	n/a	n/a	Medium	n/a	n/a	n/a	n/a	n/a	Medium	Medium	Medium	Medium	n/a	n/a	Medium							other molecular function	cell organization and biogenesis;other metabolic processes	cytosol;mitochondrion	Pf00289, Pf00364, Pf01039, Pf02785, Pf02786, Pf08326, Pf21385	281590	ACACA	bta:281590; Q9TTS3				0
