# Supplementary material for: The Photomodification Method Allows for Determining the Composition of the Full and Soft Protein Corona on the Lipid Surface of Composite Nanoparticles
Source: Nanomaterials (Basel). 2024 Dec 9;14(23):1976. doi: 10.3390/nano14231976 (PMC11643909; doi:10.3390/nano14231976)
Supplement: Supplementary file 1 [file nanomaterials-14-01976-s001.zip › S3 MLNC with FBS and EMEM Full corona.xlsx]

## Sheet: Proteins
Accession	Description	Coverage [%]	# Peptides	# PSMs	# Unique Peptides	# AAs	MW [kDa]	calc. pI	Score Sequest HT: Sequest HT	Found in Sample: F31: Control, 1,FC/MLNC, 1, nonDTTnonIAcmd	Found in Sample: F32: Control, 2, FC/MLNC, 1, nonDTTnonIAcmd	Found in Sample: F33: Control, 3, FC/MLNC, 1, nonDTTnonIAcmd	Found in Sample: F34: Control, 1, FC/MLNC, 1, DTT_IAcmd	Found in Sample: F35: Control, 2, FC/MLNC, 1, DTT_IAcmd	Found in Sample: F36: Control, 3, FC/MLNC, 1, DTT_IAcmd	Found in Sample: F37: Control, 1, FC/MLNC, 2, DTT_IAcmd	Found in Sample: F4: Sample, 1, FC(FBS+EMEM)/MLNC, 1, DTT_IAcmd	Found in Sample: F5: Sample, 2, FC(FBS+EMEM)/MLNC, 1, DTT_IAcmd	Found in Sample: F6: Sample, 3, FC(FBS+EMEM)/MLNC, 1, DTT_IAcmd	Found in Sample: F10: Sample, 1, FC(FBS+EMEM)/MLNC, 2, DTT_IAcmd	Found in Sample: F11: Sample, 2, FC(FBS+EMEM)/MLNC, 2, DTT_IAcmd	Found in Sample: F12: Sample, 3, FC(FBS+EMEM)/MLNC, 2, DTT_IAcmd	Found in Sample: F22: Sample, 1, FC(FBS+EMEM)/MLNC, 3, DTT_IAcmd	Found in Sample: F23: Sample, 2, FC(FBS+EMEM)/MLNC, 3, DTT_IAcmd	Found in Sample: F24: Sample, 3, FC(FBS+EMEM)/MLNC, 3, DTT_IAcmd	Found in Sample: F28: Sample, 1, FC(FBS+EMEM)/MLNC, 4, DTT_IAcmd	Found in Sample: F29: Sample, 2, FC(FBS+EMEM)/MLNC, 4, DTT_IAcmd	Found in Sample: F30: Sample, 3,FC(FBS+EMEM)/MLNC, 4, DTT_IAcmd	Abundance Ratio: (Sample) / (Control)	Abundances (Grouped) CV [%]: Control	Abundances (Grouped) CV [%]: Sample	Abundances (Grouped): Control	Abundances (Grouped): Sample	Abundance Ratio Variability [%]: (Sample) / (Control)	Molecular Function	Biological Process	Cellular Component	Pfam IDs	Entrez Gene ID	Ensembl Gene ID	Gene Symbol	Gene ID	Reactome Pathways	WikiPathways
Q2UVX4	Complement C3 OS=Bos taurus OX=9913 GN=C3 PE=1 SV=2	20	29	61	22	1661	187.1	6.84	65.58	Peak Found	Peak Found	Peak Found	Peak Found	Peak Found	Peak Found	High	Peak Found	Peak Found	Peak Found	Peak Found	Peak Found	Peak Found	Peak Found	Peak Found	Peak Found	n/a	n/a	n/a	0.02	0.99	16.51	2.8792e+06	36390.2	6.99	signal transduction activity or receptor binding;enzyme regulator activity	cell organization and biogenesis;other metabolic processes;stress response;developmental processes;signal transduction;other biological processes	non-structural extracellular;other cell component	Pf00207, Pf01759, Pf01821, Pf01835, Pf07677, Pf07678, Pf07703, Pf17789, Pf17790, Pf17791, Pf21308, Pf21406	280677	ENSBTAG00000017280	C3	bta:280677; Q2KIZ4; Q2UVX4	Neutrophil degranulation; Immunoregulatory interactions between a Lymphoid and a non-Lymphoid cell; Regulation of Insulin-like Growth Factor (IGF) transport and uptake by Insulin-like Growth Factor Binding Proteins (IGFBPs); Post-translational protein phosphorylation; Peptide ligand-binding receptors; G alpha (i) signalling events; Regulation of Complement cascade; Alternative complement activati…	Complement and coagulation cascades; Complement activation, classical pathway
P02769	Albumin OS=Bos taurus OX=9913 GN=ALB PE=1 SV=4	44	23	106	23	607	69.2	6.18	80.06	Peak Found	Peak Found	Peak Found	High	High	High	High	Medium	High	Peak Found	Peak Found	Peak Found	Peak Found	Peak Found	Peak Found	Peak Found	Peak Found	Peak Found	Peak Found	0.113	42.45	3.4	4.19389e+06	691549	14.31	nucleic acid binding activity;other molecular function	stress response;other biological processes	non-structural extracellular;other cell component	Pf00273	280717		ALB	A5PJX3; bta:280717; O02787; P02769; P04277; Q3SZR2
P00735	Prothrombin OS=Bos taurus OX=9913 GN=F2 PE=1 SV=2	29	17	81	16	625	70.5	6.33	125.87	High	High	High	High	High	High	High	Peak Found	Peak Found	Peak Found	Peak Found	Peak Found	Peak Found	Peak Found	Peak Found	Peak Found	n/a	n/a	n/a	0.01	27.61	10.98	3.06421e+07	61980.5	0	other molecular function	cell organization and biogenesis;protein metabolism;stress response;other biological processes	non-structural extracellular;extracellular matrix	Pf00051, Pf00089, Pf00594, Pf09396	280685		F2	bta:280685; P00735; Q3MHK7
P56652	Inter-alpha-trypsin inhibitor heavy chain H3 OS=Bos taurus OX=9913 GN=ITIH3 PE=1 SV=2	22	16	31	16	891	99.5	5.9	32.76	Peak Found	Peak Found	Peak Found	Peak Found	Peak Found	Peak Found	High	Peak Found	Peak Found	Peak Found	Peak Found	Peak Found	Peak Found	n/a	Peak Found	Peak Found	n/a	n/a	n/a	0.01	3.28	53.5	2.64504e+06	6104.73	0	enzyme regulator activity	other metabolic processes	non-structural extracellular	Pf00092, Pf06668, Pf08487	508355	ENSBTAG00000007846	ITIH3	A7MB92; bta:508355; P56652; Q0V8M9	Platelet degranulation
P00743	Coagulation factor X OS=Bos taurus OX=9913 GN=F10 PE=1 SV=1	20	8	69	8	492	54.5	5.52	45.75	High	High	Medium	High	High	High	High	Peak Found	Peak Found	Peak Found	Peak Found	Peak Found	Peak Found	Peak Found	Peak Found	Peak Found	n/a	n/a	n/a	0.01	2.18	8.72	3.91652e+06	10448.2	0	other molecular function	protein metabolism;stress response	non-structural extracellular	Pf00008, Pf00089, Pf00594, Pf14670	280787		F10	bta:280787; P00743
P12763	Alpha-2-HS-glycoprotein OS=Bos taurus OX=9913 GN=AHSG PE=1 SV=2	22	7	53	7	359	38.4	5.5	46.11	High	High	High	High	High	High	High	n/a	Peak Found	Peak Found	n/a	Peak Found	Peak Found	n/a	n/a	Peak Found	n/a	n/a	n/a	0.01	1.81	6.82	4.78493e+06	2224.72	0	enzyme regulator activity	stress response;other biological processes	non-structural extracellular;extracellular matrix;plasma membrane;other membranes;ER/Golgi;other cell component	Pf00031	280988	ENSBTAG00000000522	AHSG	A6QLF7; bta:280988; P12763	Neutrophil degranulation; Platelet degranulation ; Regulation of Insulin-like Growth Factor (IGF) transport and uptake by Insulin-like Growth Factor Binding Proteins (IGFBPs); Post-translational protein phosphorylation
P00978	Protein AMBP OS=Bos taurus OX=9913 GN=AMBP PE=1 SV=2	21	6	14	6	352	39.2	7.62	20.4	Peak Found	Peak Found	Peak Found	Medium	Medium	Medium	High	Peak Found	Peak Found	Peak Found	Peak Found	Peak Found	n/a	Peak Found	n/a	Peak Found	n/a	n/a	n/a	0.01	116.1	27.14	575199	3538.85	0	enzyme regulator activity;other molecular function		non-structural extracellular;plasma membrane;other membranes;cytosol;mitochondrion;ER/Golgi;nucleus;other cell component	Pf00014, Pf00061	280996		AMBP	bta:280996; P00978; P35420; Q28020; Q3SZZ4
Q06033	Inter-alpha-trypsin inhibitor heavy chain H3 OS=Homo sapiens OX=9606 GN=ITIH3 PE=1 SV=2	6	5	10	5	890	99.8	5.74	4.34	Peak Found	Peak Found	Peak Found	Peak Found	Peak Found	Peak Found	High	Peak Found	Peak Found	Peak Found	Peak Found	Peak Found	n/a	n/a	n/a	n/a	n/a	n/a	n/a	0.01	6.09	9.99	446085	2267.28	0	enzyme regulator activity	other metabolic processes	non-structural extracellular;other cell component	Pf00092, Pf06668, Pf08487	3699	ENSG00000162267	ITIH3	hsa:3699; Q06033; Q3B7H5; Q53F06; Q6LAM2; Q99085	Platelet degranulation	Network map of SARS-CoV-2 signaling pathway
P19823	Inter-alpha-trypsin inhibitor heavy chain H2 OS=Homo sapiens OX=9606 GN=ITIH2 PE=1 SV=2	7	4	8	4	946	106.4	6.86	8.62	Peak Found	Peak Found	Peak Found	Peak Found	Peak Found	Peak Found	High	Peak Found	Peak Found	Peak Found	Peak Found	Peak Found	Peak Found	Peak Found	Peak Found	Peak Found	n/a	n/a	n/a	0.01	8.53	7.46	643284	6191.88	0	enzyme regulator activity;other molecular function	other metabolic processes	non-structural extracellular;ER/Golgi	Pf00092, Pf06668, Pf08487	3698	ENSG00000151655	ITIH2	hsa:3698; P19823; Q14659; Q15484; Q5T986	Regulation of Insulin-like Growth Factor (IGF) transport and uptake by Insulin-like Growth Factor Binding Proteins (IGFBPs); Post-translational protein phosphorylation
P02768	Albumin OS=Homo sapiens OX=9606 GN=ALB PE=1 SV=2	6	4	27	4	609	69.3	6.28	18.33	Peak Found	Peak Found	Peak Found	High	High	High	High	n/a	n/a	Peak Found	n/a	Peak Found	n/a	n/a	n/a	n/a	n/a	n/a	n/a	0.01	47.95	38.2	742635	3295.94	0	nucleic acid binding activity;other molecular function	stress response;other biological processes	non-structural extracellular;ER/Golgi;other cell component	Pf00273	213	ENSG00000163631	ALB	E7ESS9; hsa:213; O95574; P02768; P04277; Q13140; Q645G4; Q68DN5; Q6UXK4; Q86YG0; Q8IUK7; Q9P157; Q9P1I7; Q9UHS3; Q9UJZ0	Scavenging of heme from plasma; Platelet degranulation ; Regulation of Insulin-like Growth Factor (IGF) transport and uptake by Insulin-like Growth Factor Binding Proteins (IGFBPs); Post-translational protein phosphorylation; Cytoprotection by HMOX1; Aspirin ADME; Ciprofloxacin ADME; Recycling of bile acids and salts; Prednisone ADME; Heme degradation; HDL remodeling; Heme biosynthesis	Selenium micronutrient network; Vitamin B12 metabolism; Folate metabolism; Complement system; VEGFA-VEGFR2 signaling
Q32KY0	Apolipoprotein D OS=Bos taurus OX=9913 GN=APOD PE=2 SV=1	21	4	10	4	189	21.4	4.84	2.04	Peak Found	Peak Found	Peak Found	Peak Found	Medium	Medium	High	n/a	n/a	n/a	n/a	n/a	Peak Found	n/a	n/a	n/a	Peak Found	Peak Found	Peak Found	0.01	64.95	21.66	226829	1997	0	other molecular function	cell organization and biogenesis;other metabolic processes;stress response;transport;developmental processes;other biological processes	non-structural extracellular;cytosol;ER/Golgi;translational apparatus;other cell component	Pf00061	613972		APOD	bta:613972; Q32KY0
P00742	Coagulation factor X OS=Homo sapiens OX=9606 GN=F10 PE=1 SV=2	6	3	42	3	488	54.7	5.94	38.35	High	High	Medium	High	High	High	High	Peak Found	Peak Found	Peak Found	Peak Found	Peak Found	Peak Found	Peak Found	Peak Found	Peak Found	n/a	n/a	n/a	0.01	1.48	8.72	3.04928e+06	10448.2	0	other molecular function	protein metabolism;stress response;other biological processes	non-structural extracellular;plasma membrane;other membranes;ER/Golgi	Pf00008, Pf00089, Pf00594, Pf14670	2159	ENSG00000126218	F10	hsa:2159; P00742; Q14340	Intrinsic Pathway of Fibrin Clot Formation; Common Pathway of Fibrin Clot Formation; Defective factor IX causes thrombophilia; Defective cofactor function of FVIIIa variant; Defective F9 variant does not activate FX; Gamma-carboxylation of protein precursors; Transport of gamma-carboxylated protein precursors from the endoplasmic reticulum to the Golgi apparatus; Removal of aminoterminal propepti…	Blood clotting cascade; Complement system; Dengue-2 interactions with complement and coagulation cascades; Complement and coagulation cascades
P00734	Prothrombin OS=Homo sapiens OX=9606 GN=F2 PE=1 SV=2	4	3	11	2	622	70	5.9	19.6	n/a	n/a	n/a	High	High	High	High	Peak Found	Peak Found	Peak Found	Peak Found	Peak Found	Peak Found	Peak Found	Peak Found	Peak Found	n/a	n/a	n/a	0.01	72.95	10.14	4.12397e+06	18043.9	0	signal transduction activity or receptor binding;other molecular function	protein metabolism;stress response;signal transduction;other biological processes	non-structural extracellular;extracellular matrix;plasma membrane;other membranes;ER/Golgi	Pf00051, Pf00089, Pf00594, Pf09396	2147	ENSG00000180210	F2	B2R7F7; B4E1A7; hsa:2147; P00734; Q4QZ40; Q53H04; Q53H06; Q69EZ7; Q7Z7P3; Q9UCA1	Cell surface interactions at the vascular wall; Regulation of Complement cascade; G alpha (q) signalling events; Peptide ligand-binding receptors; Thrombin signalling through proteinase activated receptors (PARs); Regulation of Insulin-like Growth Factor (IGF) transport and uptake by Insulin-like Growth Factor Binding Proteins (IGFBPs); Intrinsic Pathway of Fibrin Clot Formation; Common Pathway o…	Selenium micronutrient network; Vitamin B12 metabolism; Folate metabolism; Blood clotting cascade; IL1 and megakaryocytes in obesity; Dengue-2 interactions with complement and coagulation cascades; Regulation of actin cytoskeleton; Vitamin K metabolism and activation of dependent proteins; Complement and coagulation cascades
P81644	Apolipoprotein A-II OS=Bos taurus OX=9913 GN=APOA2 PE=1 SV=2	24	3	23	3	100	11.2	8.1	9.12	High	Medium	Medium	High	Medium	Medium	High	Peak Found	Peak Found	Peak Found	Medium	Peak Found	Peak Found	Peak Found	Peak Found	Peak Found	Peak Found	Peak Found	Peak Found	0.215	14.12	2.02	1.87438e+06	413098	1	signal transduction activity or receptor binding;transporter activity;enzyme regulator activity;other molecular function	cell organization and biogenesis;protein metabolism;other metabolic processes;stress response;transport;other biological processes	non-structural extracellular	Pf04711	505394	ENSBTAG00000009212	APOA2	bta:505394; P81644; Q2NKV9	Regulation of Insulin-like Growth Factor (IGF) transport and uptake by Insulin-like Growth Factor Binding Proteins (IGFBPs); Post-translational protein phosphorylation; Chylomicron assembly; Chylomicron remodeling; Retinoid metabolism and transport	Statin pathway
A7YVI8	Oxidoreductase-like domain-containing protein 1 OS=Bos taurus OX=9913 GN=OXLD1 PE=2 SV=1	5	2	27	2	153	16.2	7.78	10.67	Medium	High	High	High	High	High	High	n/a	n/a	n/a	n/a	n/a	n/a	Medium	Medium	Medium	n/a	n/a	n/a	0.01	28.01		7.42262e+06		0				Pf09791	617776	ENSBTAG00000000355	OXLD1	A7YVI8; bta:617776
Q8WZ42	Titin OS=Homo sapiens OX=9606 GN=TTN PE=1 SV=4	0	2	27	0	34350	3813.7	6.35	10.67	Medium	High	High	High	High	High	High	n/a	n/a	n/a	n/a	n/a	n/a	Medium	Medium	Medium	n/a	n/a	n/a							cytoskeletal activity;kinase activity;other molecular function	cell cycle OR cell proliferation;cell organization and biogenesis;other metabolic processes;developmental processes;signal transduction;other biological processes	non-structural extracellular;cytosol;cytoskeleton;nucleus	Pf00041, Pf00069, Pf02818, Pf07679, Pf09042, Pf18362	7273	ENSG00000155657	TTN	A6NKB1; E7EQE6; E7ET18; hsa:7273; K7ENY1; Q10465; Q10466; Q15598; Q2XUS3; Q32Q60; Q4U1Z6; Q4ZG20; Q6NSG0; Q6PDB1; Q6PJP0; Q7KYM2; Q7KYN4; Q7KYN5; Q7LDM3; Q7Z2X3; Q8TCG8; Q8WZ42; Q8WZ51; Q8WZ52; Q8WZ53; Q8WZB3; Q92761; Q92762; Q9UD97; Q9UP84; Q9Y6L9	Platelet degranulation ; Striated Muscle Contraction	Striated muscle contraction pathway; Cardiomyocyte signaling pathways converging on titin
P24311	Cytochrome c oxidase subunit 7B, mitochondrial OS=Homo sapiens OX=9606 GN=COX7B PE=1 SV=2	5	1	24	1	80	9.2	10.27	10.67	Medium	High	High	High	High	High	High	n/a	n/a	n/a	n/a	n/a	n/a	Medium	Medium	Medium	n/a	n/a	n/a	0.01	28.01		7.42262e+06		0	transporter activity	other metabolic processes;transport;developmental processes	other membranes;mitochondrion	Pf05392	1349	ENSG00000131174	COX7B	B2R4M3; hsa:1349; P24311; Q6ICR1	Cytoprotection by HMOX1; Respiratory electron transport; TP53 Regulates Metabolic Genes	Electron transport chain: OXPHOS system in mitochondria; Nonalcoholic fatty liver disease; Mitochondrial complex IV assembly; 5q35 copy number variation
Q8IYF1	Elongin-A2 OS=Homo sapiens OX=9606 GN=ELOA2 PE=1 SV=2	1	1	24	1	753	83.9	9.73	10.67	Medium	High	High	High	High	High	High	n/a	n/a	n/a	n/a	n/a	n/a	Medium	Medium	Medium	n/a	n/a	n/a	0.01	28.01		7.42262e+06		0		RNA metabolism OR transcription;other metabolic processes;other biological processes	nucleus	Pf06881, Pf08711	51224	ENSG00000206181	ELOA2	hsa:51224; Q8IYF1; Q9P2V9	RNA Polymerase II Pre-transcription Events; Formation of RNA Pol II elongation complex ; Formation of HIV elongation complex in the absence of HIV Tat; Formation of HIV-1 elongation complex containing HIV-1 Tat; Pausing and recovery of Tat-mediated HIV elongation; Tat-mediated HIV elongation arrest and recovery; HIV elongation arrest and recovery; Pausing and recovery of HIV elongation; TP53 Regu…
Q86UQ5	Gilles de la Tourette syndrome chromosomal region candidate gene 1 protein OS=Homo sapiens OX=9606 GN=GTSCR1 PE=5 SV=2	3	1	24	1	136	15.6	7.53	10.67	Medium	High	High	High	High	High	High	n/a	n/a	n/a	n/a	n/a	n/a	Medium	Medium	Medium	n/a	n/a	n/a	0.01	28.01		7.42262e+06		0			other membranes				GTSCR1	J3KSW9; Q86UQ5
P35030	Trypsin-3 OS=Homo sapiens OX=9606 GN=PRSS3 PE=1 SV=2	1	1	24	1	304	32.5	7.49	10.67	Medium	High	High	High	High	High	High	n/a	n/a	n/a	n/a	n/a	n/a	Medium	Medium	Medium	n/a	n/a	n/a	0.01	28.01		7.42262e+06		0	other molecular function	protein metabolism;other metabolic processes;stress response;other biological processes	non-structural extracellular;other cell component	Pf00089	5646	ENSG00000010438	PRSS3	A8CED1; A8CED3; A9Z1Y4; E7ES07; F8W7P3; hsa:5646; P15951; P35030; Q15665; Q5VXV0; Q6ISJ4; Q9UQV3	Neutrophil degranulation; Uptake of dietary cobalamins into enterocytes; Antimicrobial peptides; Alpha-defensins
O15160	DNA-directed RNA polymerases I and III subunit RPAC1 OS=Homo sapiens OX=9606 GN=POLR1C PE=1 SV=1	1	1	24	1	346	39.2	5.5	10.67	Medium	High	High	High	High	High	High	n/a	n/a	n/a	n/a	n/a	n/a	Medium	Medium	Medium	n/a	n/a	n/a	0.01	28.01		7.42262e+06		0	nucleic acid binding activity;other molecular function	RNA metabolism OR transcription;other metabolic processes	cytosol;nucleus;other cell component	Pf01000, Pf01193	9533	ENSG00000171453	POLR1C	hsa:9533; O15160; O75395; Q5JTE3	RNA Polymerase III Abortive And Retractive Initiation; RNA Polymerase III Transcription Initiation From Type 1 Promoter; RNA Polymerase III Transcription Initiation From Type 2 Promoter; RNA Polymerase III Transcription Initiation From Type 3 Promoter; B-WICH complex positively regulates rRNA expression; NoRC negatively regulates rRNA expression; RNA Polymerase III Transcription Termination; Cyto…	Pyrimidine metabolism; Cytosolic DNA-sensing pathway; 2q13 copy number variation syndrome
Q6UVY6	DBH-like monooxygenase protein 1 OS=Homo sapiens OX=9606 GN=MOXD1 PE=1 SV=1	1	1	24	1	613	69.6	6.43	10.67	Medium	High	High	High	High	High	High	n/a	n/a	n/a	n/a	n/a	n/a	Medium	Medium	Medium	n/a	n/a	n/a	0.01	28.01		7.42262e+06		0	other molecular function	other metabolic processes	non-structural extracellular;other membranes;ER/Golgi	Pf01082, Pf03351, Pf03712	26002	ENSG00000079931	MOXD1	hsa:26002; Q5THU6; Q6UVY6; Q8NC97; Q8WV49; Q9H4M6; Q9Y4U3
Q96M86	Dynein heavy chain domain-containing protein 1 OS=Homo sapiens OX=9606 GN=DNHD1 PE=1 SV=2	0	1	24	1	4753	533.3	6.71	10.67	Medium	High	High	High	High	High	High	n/a	n/a	n/a	n/a	n/a	n/a	Medium	Medium	Medium	n/a	n/a	n/a	0.01	28.01		7.42262e+06		0	cytoskeletal activity;other molecular function	cell organization and biogenesis;other biological processes	cytoskeleton	Pf03028, Pf08393, Pf12774, Pf12775, Pf12777, Pf12780, Pf17852, Pf18199	144132	ENSG00000179532	DNHD1	hsa:144132; Q2NKK8; Q6UWI9; Q8NAA2; Q8TEE6; Q96M86; Q9NSZ9
Q32L22	DNA-directed RNA polymerases I and III subunit RPAC1 OS=Bos taurus OX=9913 GN=POLR1C PE=2 SV=1	1	1	24	1	346	39.1	5.5	10.67	Medium	High	High	High	High	High	High	n/a	n/a	n/a	n/a	n/a	n/a	Medium	Medium	Medium	n/a	n/a	n/a	0.01	28.01		7.42262e+06		0	nucleic acid binding activity;other molecular function	RNA metabolism OR transcription;other metabolic processes	nucleus	Pf01000, Pf01193	516337	ENSBTAG00000018969	POLR1C	bta:516337; Q32L22	B-WICH complex positively regulates rRNA expression; RNA Polymerase I Promoter Escape; RNA Polymerase III Transcription Initiation From Type 1 Promoter; RNA Polymerase III Transcription Initiation From Type 2 Promoter; RNA Polymerase III Transcription Initiation From Type 3 Promoter; RNA Polymerase I Transcription Initiation; RNA Polymerase I Transcription Termination
Q9NYP9	Protein Mis18-alpha OS=Homo sapiens OX=9606 GN=MIS18A PE=1 SV=1	2	1	6	1	233	25.8	5.2	3.87	High	Medium	Medium	High	High	Medium	Peak Found	Peak Found	n/a	n/a	n/a	Peak Found	n/a	n/a	n/a	n/a	n/a	n/a	n/a	0.01	8.24	34.82	1.238e+06	2539.25	0	other molecular function	cell cycle OR cell proliferation;cell organization and biogenesis;other biological processes	cytosol;nucleus;other cell component	Pf03226	54069	ENSG00000159055	MIS18A	B2R562; hsa:54069; Q542Z0; Q9NYP9	Deposition of new CENPA-containing nucleosomes at the centromere
P35443	Thrombospondin-4 OS=Homo sapiens OX=9606 GN=THBS4 PE=1 SV=2	1	1	2	1	961	105.8	4.68	2.18	Peak Found	Peak Found	Peak Found	Peak Found	Peak Found	Peak Found	High	Peak Found	Peak Found	Peak Found	Peak Found	Peak Found	Peak Found	Peak Found	Peak Found	Peak Found	n/a	n/a	n/a	0.014	8.21	10.73	415274	6185.33	0.73	signal transduction activity or receptor binding;other molecular function	cell adhesion;stress response;signal transduction;other biological processes	non-structural extracellular;extracellular matrix;cytosol;ER/Golgi	Pf00008, Pf02412, Pf05735, Pf11598	7060	ENSG00000113296	THBS4	B2R909; hsa:7060; P35443; Q86TG2	Signaling by PDGF	Focal adhesion; Focal adhesion: PI3K-Akt-mTOR-signaling pathway; PI3K-Akt signaling pathway
Q9Y592	Centrosomal protein of 83 kDa OS=Homo sapiens OX=9606 GN=CEP83 PE=1 SV=3	1	1	24	1	701	82.9	6.2	10.67	Medium	High	High	High	High	High	High	n/a	n/a	n/a	n/a	n/a	n/a	Medium	Medium	Medium	n/a	n/a	n/a	0.01	28.01		7.42262e+06		0	other molecular function	cell organization and biogenesis;transport;other biological processes	cytosol;cytoskeleton;ER/Golgi;other cell component		51134	ENSG00000173588	CEP83	A4FVB1; hsa:51134; Q08AP1; Q9Y592	Anchoring of the basal body to the plasma membrane	Genes related to primary cilium development (based on CRISPR); Ciliopathies
Q03763	Desmoglein-1 OS=Bos taurus OX=9913 GN=DSG1 PE=1 SV=1	0	1	24	1	1043	112.2	5.08	10.67	Medium	High	High	High	High	High	High	n/a	n/a	n/a	n/a	n/a	n/a	Medium	Medium	Medium	n/a	n/a	n/a	0.01	28.01		7.42262e+06		0	other molecular function	cell adhesion	plasma membrane;other membranes;nucleus;other cell component	Pf00028, Pf01049	281131		DSG1	bta:281131; Q03763; Q9TS15
Q02413	Desmoglein-1 OS=Homo sapiens OX=9606 GN=DSG1 PE=1 SV=2	0	1	24	1	1049	113.7	5.03	10.67	Medium	High	High	High	High	High	High	n/a	n/a	n/a	n/a	n/a	n/a	Medium	Medium	Medium	n/a	n/a	n/a	0.01	28.01		7.42262e+06		0	other molecular function	cell adhesion;cell organization and biogenesis;other biological processes	plasma membrane;other membranes;cytosol;nucleus;other cell component	Pf00028, Pf01049	1828	ENSG00000134760	DSG1	B7Z845; hsa:1828; Q02413	Formation of the cornified envelope; RND2 GTPase cycle; Neutrophil degranulation; RND3 GTPase cycle; Apoptotic cleavage of cell adhesion proteins
Q6UXQ8	Putative uncharacterized protein UNQ6190/PRO20217 OS=Homo sapiens OX=9606 GN=UNQ6190/PRO20217 PE=5 SV=1	4	1	6	1	127	13.4	11.87	3.87	High	Medium	Medium	High	High	Medium	Peak Found	Peak Found	n/a	n/a	n/a	Peak Found	n/a	n/a	n/a	n/a	n/a	n/a	n/a	0.01	8.24	34.82	1.238e+06	2539.25	0			non-structural extracellular					Q6UXQ8
P07477	Serine protease 1 OS=Homo sapiens OX=9606 GN=PRSS1 PE=1 SV=1	2	1	24	1	247	26.5	6.51	10.67	Medium	High	High	High	High	High	High	n/a	n/a	n/a	n/a	n/a	n/a	Medium	Medium	Medium	n/a	n/a	n/a	0.01	28.01		7.42262e+06		0	other molecular function	cell organization and biogenesis;protein metabolism;other biological processes	non-structural extracellular	Pf00089	5644	ENSG00000204983; ENSG00000274247	PRSS1	A1A509; A6NJ71; B2R5I5; hsa:5644; P07477; Q5NV57; Q7M4N3; Q7M4N4; Q92955; Q9HAN4; Q9HAN5; Q9HAN6; Q9HAN7	Uptake of dietary cobalamins into enterocytes; Activation of Matrix Metalloproteinases
Q3SWW8	Thrombospondin-4 OS=Bos taurus OX=9913 GN=THBS4 PE=2 SV=1	1	1	2	1	961	105.9	4.68	2.18	Peak Found	Peak Found	Peak Found	Peak Found	Peak Found	Peak Found	High	Peak Found	Peak Found	Peak Found	Peak Found	Peak Found	Peak Found	Peak Found	Peak Found	Peak Found	n/a	n/a	n/a	0.014	8.21	10.73	415274	6185.33	0.73	signal transduction activity or receptor binding;other molecular function	cell adhesion;stress response;signal transduction;other biological processes	non-structural extracellular;extracellular matrix;cytosol;ER/Golgi	Pf00008, Pf02412, Pf05735, Pf11598	541281		THBS4	bta:541281; Q3SWW8
Q9BDR7	High affinity immunoglobulin epsilon receptor subunit gamma OS=Bos taurus OX=9913 GN=FCER1G PE=3 SV=1	5	1	24	1	85	9.5	7.12	10.67	Medium	High	High	High	High	High	High	n/a	n/a	n/a	n/a	n/a	n/a	Medium	Medium	Medium	n/a	n/a	n/a	0.01	28.01		7.42262e+06		0	other molecular function	stress response;transport;signal transduction;other biological processes	plasma membrane;other membranes	Pf02189, Pf11628	282226	ENSBTAG00000024503	FCER1G	bta:282226; Q3SZX3; Q9BDR7	Neutrophil degranulation; Cell surface interactions at the vascular wall; FCERI mediated MAPK activation; Role of LAT2/NTAL/LAB on calcium mobilization; FCERI mediated Ca+2 mobilization; FCERI mediated NF-kB activation; Dectin-2 family; GPVI-mediated activation cascade; Platelet Adhesion to exposed collagen
Q04323	UBX domain-containing protein 1 OS=Homo sapiens OX=9606 GN=UBXN1 PE=1 SV=2	1	1	24	1	297	33.3	5.25	10.67	Medium	High	High	High	High	High	High	n/a	n/a	n/a	n/a	n/a	n/a	Medium	Medium	Medium	n/a	n/a	n/a	0.01	28.01		7.42262e+06		0	other molecular function	protein metabolism;other metabolic processes;other biological processes	other membranes;cytosol;ER/Golgi;nucleus;other cell component	Pf00627, Pf00789	51035	ENSG00000162191	UBXN1	hsa:51035; Q04323; Q9BV93; Q9BVV5	Recruitment and ATM-mediated phosphorylation of repair and signaling proteins at DNA double strand breaks; N-glycan trimming in the ER and Calnexin/Calreticulin cycle
A6H769	Small ribosomal subunit protein eS7 OS=Bos taurus OX=9913 GN=RPS7 PE=1 SV=1	2	1	24	1	194	22.1	10.1	10.67	Medium	High	High	High	High	High	High	n/a	n/a	n/a	n/a	n/a	n/a	Medium	Medium	Medium	n/a	n/a	n/a	0.01	28.01		7.42262e+06		0	other molecular function	protein metabolism;RNA metabolism OR transcription;other metabolic processes;other biological processes	cytosol;cytoskeleton;translational apparatus;nucleus;other cell component	Pf01251	505507	ENSBTAG00000016224	RPS7	A6H769; bta:505507	L13a-mediated translational silencing of Ceruloplasmin expression; SRP-dependent cotranslational protein targeting to membrane; Major pathway of rRNA processing in the nucleolus and cytosol; Translation initiation complex formation; Formation of a pool of free 40S subunits; Formation of the ternary complex, and subsequently, the 43S complex; Ribosomal scanning and start codon recognition; GTP hyd…	Cytoplasmic ribosomal proteins
Q9BYL1	Sterile alpha motif domain-containing protein 10 OS=Homo sapiens OX=9606 GN=SAMD10 PE=2 SV=1	2	1	24	1	202	22.8	9.99	10.67	Medium	High	High	High	High	High	High	n/a	n/a	n/a	n/a	n/a	n/a	Medium	Medium	Medium	n/a	n/a	n/a	0.01	28.01		7.42262e+06		0		signal transduction	plasma membrane;other membranes	Pf07647	140700	ENSG00000130590	SAMD10	hsa:140700; Q9BYL1
P0DMW4	Small integral membrane protein 10-like protein 2A OS=Homo sapiens OX=9606 GN=SMIM10L2A PE=4 SV=1	5	1	24	1	78	8.4	11.25	10.67	Medium	High	High	High	High	High	High	n/a	n/a	n/a	n/a	n/a	n/a	Medium	Medium	Medium	n/a	n/a	n/a	0.01	28.01		7.42262e+06		0				Pf15118	399668; 644596	ENSG00000178947	SMIM10L2A	P0DMW4
Q9C0B2	Cilia- and flagella-associated protein 74 OS=Homo sapiens OX=9606 GN=CFAP74 PE=1 SV=3	0	1	24	1	1584	178.5	6.42	10.67	Medium	High	High	High	High	High	High	n/a	n/a	n/a	n/a	n/a	n/a	Medium	Medium	Medium	n/a	n/a	n/a	0.01	28.01		7.42262e+06		0		cell organization and biogenesis	cytoskeleton;nucleus;other cell component		85452	ENSG00000142609	CFAP74	A4VCI2; H7C4E1; hsa:85452; Q5T2D9; Q5T2E0; Q69YW0; Q6ZSJ4; Q9C0B2		1p36 copy number variation syndrome
P35445	Cartilage oligomeric matrix protein OS=Bos taurus OX=9913 GN=COMP PE=1 SV=2	1	1	2	1	756	82.3	4.61	2.18	Peak Found	Peak Found	Peak Found	Peak Found	Peak Found	Peak Found	High	Peak Found	Peak Found	Peak Found	Peak Found	Peak Found	Peak Found	Peak Found	Peak Found	Peak Found	n/a	n/a	n/a	0.014	8.21	10.73	415274	6185.33	0.73	signal transduction activity or receptor binding;other molecular function	cell adhesion;cell cycle OR cell proliferation;cell organization and biogenesis;protein metabolism;other metabolic processes;stress response;transport;developmental processes;signal transduction;other biological processes	non-structural extracellular;extracellular matrix;other cell component	Pf02412, Pf05735, Pf07645, Pf11598		ENSBTAG00000004630	COMP	P35445	Integrin cell surface interactions; ECM proteoglycans	Focal adhesion
P79122	Pinin OS=Bos taurus OX=9913 GN=PNN PE=2 SV=3	1	1	14	1	703	79.4	6.92	2.59	High	Medium	Medium	Medium	Medium	Medium	High	n/a	n/a	n/a	n/a	n/a	n/a	Medium	n/a	n/a	n/a	n/a	n/a	0.01	28.01		7.42262e+06		0	nucleic acid binding activity	RNA metabolism OR transcription;other metabolic processes	nucleus;other cell component	Pf04696, Pf04697			PNN	P79122
P49747	Cartilage oligomeric matrix protein OS=Homo sapiens OX=9606 GN=COMP PE=1 SV=2	1	1	2	1	757	82.8	4.6	2.18	Peak Found	Peak Found	Peak Found	Peak Found	Peak Found	Peak Found	High	Peak Found	Peak Found	Peak Found	Peak Found	Peak Found	Peak Found	Peak Found	Peak Found	Peak Found	n/a	n/a	n/a	0.014	8.21	10.73	415274	6185.33	0.73	signal transduction activity or receptor binding;extracellular structural activity;other molecular function	cell adhesion;cell cycle OR cell proliferation;cell organization and biogenesis;protein metabolism;other metabolic processes;stress response;transport;developmental processes;signal transduction;other biological processes	non-structural extracellular;extracellular matrix;other cell component	Pf02412, Pf05735, Pf07645, Pf11598	1311	ENSG00000105664	COMP	B4DKJ3; hsa:1311; O14592; P49747; Q16388; Q16389; Q2NL86; Q8N4T2	Integrin cell surface interactions; ECM proteoglycans	Focal adhesion; Focal adhesion: PI3K-Akt-mTOR-signaling pathway; PI3K-Akt signaling pathway; Multiple epiphyseal dysplasia and pseudoachondroplasia genes
Q6ZVZ8	Ankyrin repeat and SOCS box protein 18 OS=Homo sapiens OX=9606 GN=ASB18 PE=2 SV=2	5	1	2	1	466	50.8	6.96	4.74	Peak Found	Peak Found	Peak Found	Peak Found	Peak Found	Peak Found	High	Peak Found	Peak Found	Peak Found	Peak Found	Peak Found	Peak Found	Peak Found	Peak Found	Peak Found	Peak Found	Peak Found	Peak Found	0.044	8.86	7.09	2.07229e+06	105416	14.64		protein metabolism;other metabolic processes;signal transduction	cytosol	Pf00023, Pf07525, Pf12796	401036	ENSG00000182177	ASB18	B6ZDL7; Q6ZVZ8	Antigen processing: Ubiquitination & Proteasome degradation; Neddylation	2q37 copy number variation syndrome
P07478	Trypsin-2 OS=Homo sapiens OX=9606 GN=PRSS2 PE=1 SV=1	2	1	24	1	247	26.5	4.92	10.67	Medium	High	High	High	High	High	High	n/a	n/a	n/a	n/a	n/a	n/a	Medium	Medium	Medium	n/a	n/a	n/a	0.01	28.01		7.42262e+06		0	other molecular function	cell organization and biogenesis;protein metabolism;other metabolic processes;stress response;other biological processes	non-structural extracellular;extracellular matrix;other cytoplasmic organelle	Pf00089	5645	ENSG00000275896; ENSG00000282049	PRSS2	hsa:5645; P07478	Collagen degradation; Neutrophil degranulation; Activation of Matrix Metalloproteinases; Antimicrobial peptides; Alpha-defensins
P30273	High affinity immunoglobulin epsilon receptor subunit gamma OS=Homo sapiens OX=9606 GN=FCER1G PE=1 SV=1	5	1	24	1	86	9.7	7.12	10.67	Medium	High	High	High	High	High	High	n/a	n/a	n/a	n/a	n/a	n/a	Medium	Medium	Medium	n/a	n/a	n/a	0.01	28.01		7.42262e+06		0	other molecular function	stress response;transport;signal transduction;other biological processes	plasma membrane;other membranes;other cell component	Pf02189, Pf11628	2207	ENSG00000158869	FCER1G	hsa:2207; P30273; Q5VTW4	Cell surface interactions at the vascular wall; Neutrophil degranulation; Role of LAT2/NTAL/LAB on calcium mobilization; FCERI mediated MAPK activation; FCERI mediated Ca+2 mobilization; FCERI mediated NF-kB activation; GPVI-mediated activation cascade; Platelet Adhesion to exposed collagen; Dectin-2 family	Microglia pathogen phagocytosis pathway
Q76L83	Putative Polycomb group protein ASXL2 OS=Homo sapiens OX=9606 GN=ASXL2 PE=1 SV=1	0	1	24	1	1435	153.7	8.81	10.67	Medium	High	High	High	High	High	High	n/a	n/a	n/a	n/a	n/a	n/a	Medium	Medium	Medium	n/a	n/a	n/a	0.01	28.01		7.42262e+06		0	signal transduction activity or receptor binding;nucleic acid binding activity;other molecular function	other biological processes	nucleus	Pf05066, Pf13919, Pf13922	55252	ENSG00000143970	ASXL2	hsa:55252; Q53TC9; Q5H9U4; Q76L81; Q76L83; Q86XM1; Q9C0H8; Q9NV67	UCH proteinases
Q9NQ55	Suppressor of SWI4 1 homolog OS=Homo sapiens OX=9606 GN=PPAN PE=1 SV=1	1	1	24	1	473	53.2	10.13	10.67	Medium	High	High	High	High	High	High	n/a	n/a	n/a	n/a	n/a	n/a	Medium	Medium	Medium	n/a	n/a	n/a	0.01	28.01		7.42262e+06		0	nucleic acid binding activity	cell organization and biogenesis;RNA metabolism OR transcription;other metabolic processes	nucleus;other cell component	Pf04427	56342; 692312	ENSG00000130810	PPAN	C9J3F9; hsa:56342; hsa:692312; Q9BW97; Q9H170; Q9NQ55
Q6UVK1	Chondroitin sulfate proteoglycan 4 OS=Homo sapiens OX=9606 GN=CSPG4 PE=1 SV=2	0	1	24	1	2322	250.4	5.47	10.67	Medium	High	High	High	High	High	High	n/a	n/a	n/a	n/a	n/a	n/a	Medium	Medium	Medium	n/a	n/a	n/a	0.01	28.01		7.42262e+06		0	other molecular function	cell organization and biogenesis;developmental processes;signal transduction;other biological processes	non-structural extracellular;plasma membrane;other membranes;ER/Golgi;nucleus;other cytoplasmic organelle;other cell component	Pf02210, Pf16184	1464	ENSG00000173546	CSPG4	D3DW77; hsa:1464; Q6UVK1; Q92675	A tetrasaccharide linker sequence is required for GAG synthesis; Defective B4GALT7 causes EDS, progeroid type; Defective B3GAT3 causes JDSSDHD; Defective B3GALT6 causes EDSP2 and SEMDJL1; Chondroitin sulfate biosynthesis; Dermatan sulfate biosynthesis; CS/DS degradation; Defective CHST3 causes SEDCJD; Defective CHST14 causes EDS, musculocontractural type; Defective CHSY1 causes TPBS	Spinal cord injury; Cell lineage map for neuronal differentiation
Q9H307	Pinin OS=Homo sapiens OX=9606 GN=PNN PE=1 SV=5	1	1	14	1	717	81.6	7.14	2.59	High	Medium	Medium	Medium	Medium	Medium	High	n/a	n/a	n/a	n/a	n/a	n/a	Medium	n/a	n/a	n/a	n/a	n/a	0.01	28.01		7.42262e+06		0	nucleic acid binding activity;other molecular function	cell adhesion;RNA metabolism OR transcription;other metabolic processes	plasma membrane;other membranes;cytoskeleton;nucleus;other cell component	Pf04696, Pf04697	5411	ENSG00000100941	PNN	B4DZX8; hsa:5411; O60899; Q53EM7; Q6P5X4; Q7KYL1; Q99738; Q9H307; Q9UHZ9; Q9UQR9	mRNA Splicing - Major Pathway
Q32KW2	UBX domain-containing protein 1 OS=Bos taurus OX=9913 GN=UBXN1 PE=2 SV=1	1	1	24	1	297	33.4	5.49	10.67	Medium	High	High	High	High	High	High	n/a	n/a	n/a	n/a	n/a	n/a	Medium	Medium	Medium	n/a	n/a	n/a	0.01	28.01		7.42262e+06		0	other molecular function	other biological processes	other membranes;cytosol;ER/Golgi;nucleus;other cell component	Pf00627, Pf00789	506676	ENSBTAG00000010481	UBXN1	bta:506676; Q32KW2	Recruitment and ATM-mediated phosphorylation of repair and signaling proteins at DNA double strand breaks; N-glycan trimming in the ER and Calnexin/Calreticulin cycle
Q3MIT2	tRNA pseudouridine synthase Pus10 OS=Homo sapiens OX=9606 GN=PUS10 PE=1 SV=1	1	1	24	1	529	60.2	6.54	10.67	Medium	High	High	High	High	High	High	n/a	n/a	n/a	n/a	n/a	n/a	Medium	Medium	Medium	n/a	n/a	n/a	0.01	28.01		7.42262e+06		0	nucleic acid binding activity;other molecular function	RNA metabolism OR transcription;other metabolic processes	mitochondrion;nucleus;other cell component	Pf21237, Pf21238	150962	ENSG00000162927	PUS10	hsa:150962; Q3MIT2; Q5JPJ5; Q96MI8
Q9NVE4	Coiled-coil domain-containing protein 87 OS=Homo sapiens OX=9606 GN=CCDC87 PE=1 SV=2	1	1	14	1	849	96.3	8.59	1.41	Peak Found	Medium	Medium	Medium	Medium	Medium	High	Peak Found	Peak Found	n/a	n/a	n/a	n/a	n/a	n/a	n/a	n/a	n/a	n/a	0.01	9.13	9.64	2.86685e+06	2289.05	0		other biological processes		Pf03999	55231	ENSG00000182791	CCDC87	hsa:55231; Q8NE76; Q9NVE4
P33981	Dual specificity protein kinase TTK OS=Homo sapiens OX=9606 GN=TTK PE=1 SV=2	0	1	24	1	857	97	8.16	10.67	Medium	High	High	High	High	High	High	n/a	n/a	n/a	n/a	n/a	n/a	Medium	Medium	Medium	n/a	n/a	n/a	0.01	28.01		7.42262e+06		0	kinase activity;other molecular function	cell cycle OR cell proliferation;cell organization and biogenesis;other metabolic processes;signal transduction;other biological processes	cytoskeleton;nucleus;other cell component	Pf00069	7272	ENSG00000112742	TTK	A8K8U5; B2RDW2; E1P543; hsa:7272; P33981; Q15272; Q5TCS0; Q9BW51; Q9NTM0		Cell cycle; Retinoblastoma gene in cancer
